# Supplementary material for: Global screening of potential Candida albicans biofilm-related transcription factors via network comparison
Source: BMC Bioinformatics. 2010 Jan 26;11:53. doi: 10.1186/1471-2105-11-53 (PMC2842261; doi:10.1186/1471-2105-11-53)
Supplement: Additional file 1 — Supplementary Table S1. Supplementary table S1 lists the TF-gene regulatory associations in the candidate gene regulatory network. [file 1471-2105-11-53-S1.XLS]

## Sheet: candidate GRN
TF	Target gene
ACE2	RAS1
ACE2	SFL1
ACE2	WOR1
ACE2	FGR41
ACE2	ASH1
ACE2	SNQ2
ADR1	ALS2
ADR1	CPH2
ADR1	VRG4
ADR1	SRB9
ADR1	ALS3
ADR1	CLN3
ADR1	CHA1
ADR1	HXK1
ADR1	orf19.2330
ADR1	orf19.2350
ADR1	PIN4
ADR1	ADR1
ADR1	HSP12
ADR1	DBR1
ADR1	CMD1
ADR1	ALS4
ADR1	BEM1
ADR1	HST7
ADR1	OLE1
ADR1	ERG5
ADR1	FGR6-1
ADR1	ALS9
ADR1	NOC2
ADR1	TEC1
ADR1	CAT1
ADR1	ECI1
ADR1	TPS1
ADR1	BCR1
ADR1	NPL3
ADR1	SSU1
ADR1	BRE1
ARG81	ALS2
ARG81	orf19.1617
ARG81	ALS3
ARG81	NOT4
ARG81	SEP7
ARG81	ALS4
ARG81	ALS9
ARG81	NOC2
ARG81	FGR44
ARG83	ALS2
ARG83	orf19.1617
ARG83	ALS3
ARG83	NOT4
ARG83	SEP7
ARG83	ALS4
ARG83	ALS9
ARG83	NOC2
ARG83	FGR44
ARO80	UTR2
ARO80	LIG4
ARO80	CCT8
ASH1	HWP1
ASH1	FGR23
ASH1	IFF5
ASH1	PHR1
ASH1	INT1
ASH1	IFF9
ASH1	orf19.529
ASH1	ALS5
ASH1	PHR2
ASH1	orf19.6465
ASH1	CSA1
ASH1	ALS6
ASH1	IFF4
ASH1	FGR34
BCR1	OSH3
BCR1	ZCF11
BCR1	GAL10
CAP1	HWP1
CAP1	FGR23
CAP1	CYC3
CAP1	UBA4
CAP1	orf19.2330
CAP1	IFF5
CAP1	HSP12
CAP1	RIM21
CAP1	RHO3
CAP1	MRP2
CAP1	GAP1
CAP1	HSL1
CAP1	IFF9
CAP1	CSI2
CAP1	orf19.529
CAP1	orf19.5443
CAP1	MDR1
CAP1	ALS5
CAP1	ALS1
CAP1	SNQ2
CAP1	orf19.6326
CAP1	orf19.6465
CAP1	orf19.6587
CAP1	MDS3
CAP1	CSA1
CAP1	SSU1
CAP1	ALS6
CAP1	IFF4
CAP1	FGR34
CAP1	SCH9
CAS5	HEX3
CAS5	HXK1
CAS5	ADR1
CAS5	KRE5
CAS5	HSP12
CAS5	CCH1
CAS5	CDC19
CAS5	CDC28
CAS5	GLN3
CAS5	DDR48
CAS5	orf19.4459
CAS5	SUV3
CAS5	orf19.5611
CAS5	RDI1
CAS5	TDH3
CAS5	FCR1
CAS5	HGT12
CAS5	VPS36
CAT8	UTR2
CAT8	PRA1
CAT8	HSP12
CAT8	GAP1
CAT8	CAT2
CAT8	FCR1
CBF1	CDC39
CBF1	FAB1
CBF1	MNT2
CBF1	MNT1
CBF1	FGR15
CBF1	HAC1
CBF1	RHO3
CBF1	KSP1
CBF1	NOT5
CBF1	OLE1
CBF1	orf19.5576
CBF1	SPT6
CBF1	BRE1
CDC14	CDC19
CDC14	CSR1
CDC14	CAT2
CDC14	BNI1
CDC14	orf19.583
CDC14	TCC1
CDC14	SSN6
CPH1	MSB1
CPH1	PLD1
CPH1	CPH2
CPH1	FGR6-10
CPH1	CDS1
CPH1	OSH3
CPH1	HWP1
CPH1	GCN4
CPH1	INP51
CPH1	RPB4
CPH1	YAK1
CPH1	MSB2
CPH1	ABG1
CPH1	ERG24
CPH1	FGR23
CPH1	GFA1
CPH1	GPA2
CPH1	MNT1
CPH1	UTR2
CPH1	URA3
CPH1	RAP1
CPH1	CYC3
CPH1	CLN3
CPH1	CHA1
CPH1	BCY1
CPH1	HXK1
CPH1	TOR1
CPH1	HAC1
CPH1	ECM4
CPH1	RSR1
CPH1	ADR1
CPH1	PGA59
CPH1	RFG1
CPH1	IFF5
CPH1	CEK1
CPH1	BMH1
CPH1	HSP12
CPH1	CDC24
CPH1	CCH1
CPH1	FCY2
CPH1	FGR47
CPH1	RHO3
CPH1	CDC19
CPH1	SHA3
CPH1	GAL10
CPH1	PHR1
CPH1	CDC42
CPH1	ADH1
CPH1	GAT2
CPH1	DDR48
CPH1	INT1
CPH1	GAP1
CPH1	HSL1
CPH1	KSP1
CPH1	CPH1
CPH1	CSH1
CPH1	SFL1
CPH1	FGR38
CPH1	CAT2
CPH1	CEK2
CPH1	BEM1
CPH1	IFF9
CPH1	FGR6-3
CPH1	SSU81
CPH1	CPP1
CPH1	WOR1
CPH1	CLA4
CPH1	CBK1
CPH1	CHS3
CPH1	MYO2
CPH1	PDX1
CPH1	SSK1
CPH1	NOT5
CPH1	OLE1
CPH1	FGR6-1
CPH1	SIT4
CPH1	KIP4
CPH1	orf19.529
CPH1	EFH1
CPH1	orf19.5576
CPH1	MDR1
CPH1	HIS4
CPH1	MEP2
CPH1	ALS5
CPH1	ALS1
CPH1	LIG4
CPH1	orf19.583
CPH1	STE13
CPH1	TEC1
CPH1	RDI1
CPH1	RHB1
CPH1	PHR2
CPH1	RPL16A
CPH1	EFG1
CPH1	RAC1
CPH1	orf19.6326
CPH1	orf19.6465
CPH1	RTA4
CPH1	GIN4
CPH1	MDS3
CPH1	UBI4
CPH1	TDH3
CPH1	STE2
CPH1	CSA1
CPH1	NRG1
CPH1	RIM101
CPH1	CHS2
CPH1	ALS6
CPH1	IFF4
CPH1	FGR34
CPH1	MAL2
CPH1	VPS36
CPH1	HYM1
CPH1	SCH9
CPH1	DFG16
CPH1	HOG1
CPH2	ALS2
CPH2	CPH2
CPH2	STE50
CPH2	ALS3
CPH2	CHA1
CPH2	PRA1
CPH2	YWP1
CPH2	GAP1
CPH2	CSH1
CPH2	ALS4
CPH2	PTC8
CPH2	ALS9
CPH2	RDI1
CPH2	MAL2
CPH2	HYM1
CRZ1	URA3
CRZ1	DFG5
CRZ1	orf19.2350
CRZ1	HAC1
CRZ1	CEK1
CRZ1	TPS2
CRZ1	CCN1
CRZ1	ADH1
CRZ1	CEK2
CRZ1	EFH1
CRZ1	LIG4
CRZ1	STE13
CRZ1	RAS2
CRZ1	CMP1
CRZ1	EFG1
CRZ1	TPS1
CRZ1	FCR1
CRZ1	PMR1
CRZ1	CLB4
CRZ1	CHS2
CRZ1	CRZ1
CRZ1	VPS36
CRZ2	URA3
CRZ2	DFG5
CRZ2	orf19.2350
CRZ2	HAC1
CRZ2	CEK1
CRZ2	TPS2
CRZ2	CCN1
CRZ2	ADH1
CRZ2	CEK2
CRZ2	EFH1
CRZ2	LIG4
CRZ2	STE13
CRZ2	RAS2
CRZ2	CMP1
CRZ2	EFG1
CRZ2	TPS1
CRZ2	FCR1
CRZ2	PMR1
CRZ2	CLB4
CRZ2	CHS2
CRZ2	CRZ1
CRZ2	VPS36
CSR1	IRO1
CSR1	CHA1
CSR1	PRA1
CSR1	HSP12
CSR1	CSR1
CSR1	ADH1
CSR1	orf19.4459
CSR1	DIP2
CSR1	FGR6-1
CSR1	orf19.5611
CSR1	ACE2
CSR1	TSA1
CTA2	ALS2
CTA2	ABG1
CTA2	ALS3
CTA2	orf19.3900
CTA2	ALS4
CTA2	ALS9
CTA2	RPL16A
CTA2	ASC1
CTA24	ALS2
CTA24	ABG1
CTA24	ALS3
CTA24	orf19.3900
CTA24	ALS4
CTA24	ALS9
CTA24	RPL16A
CTA24	ASC1
CTA4	YAK1
CTA4	UTR2
CTA4	UME6
CTA4	CZF1
CTA4	FGR47
CTA4	GAL10
CTA4	CAT2
CTA4	BEM1
CTA4	DRG1
CTA4	SWI1
CTA4	RAS2
CTA4	RDI1
CTA4	RIM8
CTA4	CAT1
CTA4	orf19.6326
CTA4	ECI1
CTA4	MCM1
CTA4	SSU1
CTA7	NOT4
CTA8	CPH2
CTA8	FGR15
CTA8	HXK1
CTA8	HAC1
CTA8	ECM4
CTA8	HSP12
CTA8	SHA3
CTA8	RIM13
CTA8	KSP1
CTA8	orf19.4459
CTA8	CAT2
CTA8	ENP1
CTA8	orf19.5611
CTA8	SNQ2
CTA8	TEC1
CTA8	CMP1
CTA8	ECI1
CTA8	orf19.6587
CTA8	MHP1
CTA8	UBI4
CTA8	ECM29
CTA8	TDH3
CTA8	PEP8
CTA8	PMR1
CTA8	NRG1
CTA8	BCR1
CUP9	CPH2
CUP9	INP51
CUP9	IRO1
CUP9	orf19.2304
CUP9	CDC4
CUP9	BEM3
CUP9	HSP12
CUP9	RIM21
CUP9	ARC40
CUP9	KIS1
CUP9	GAP1
CUP9	VPS11
CUP9	BNI4
CUP9	orf19.4459
CUP9	HST7
CUP9	SRV2
CUP9	ERG5
CUP9	FGR6-1
CUP9	CSI2
CUP9	RAS2
CUP9	SIN3
CUP9	RIM8
CUP9	CCT8
CUP9	WAL1
CUP9	CHO1
CUP9	NRG1
CUP9	RIM101
CWT1	TOR1
CWT1	ERG3
CZF1	ESC4
CZF1	SNF2
CZF1	BCY1
CZF1	FGR38
CZF1	CAT2
CZF1	KIP4
CZF1	SWI1
CZF1	RAS2
CZF1	CAT1
CZF1	TCC1
CZF1	CHO1
CZF1	UBI4
CZF1	ECM29
CZF1	SSN6
CZF1	FCR1
CZF1	RAD53
DAL81	orf19.1201
DAL81	UTR2
DAL81	CHA1
DAL81	GAL10
DAL81	GAT2
DAL81	GAP1
DAL81	IPT1
DAL81	WOR1
DAL81	NOT5
DAL81	MEP2
DAL81	RNR1
DAL81	orf19.6326
DAL81	orf19.6720
DOT6	ESC4
DOT6	orf19.1897
DOT6	HAP5
DOT6	PIN4
DOT6	RSR1
DOT6	MID1
DOT6	FGR47
DOT6	RIM13
DOT6	YVH1
DOT6	VPS11
DOT6	CMD1
DOT6	CPH1
DOT6	CLA4
DOT6	RDI1
DOT6	RHB1
DOT6	SET1
DOT6	VID27
DOT6	ECI1
DOT6	TPI1
DOT6	CHO1
DOT6	SPT6
EFG1	CDC39
EFG1	ALS2
EFG1	CPH2
EFG1	FGR6-10
EFG1	OSH3
EFG1	HWP1
EFG1	GCN4
EFG1	MSB2
EFG1	SNF2
EFG1	FGR23
EFG1	GPA2
EFG1	MNT1
EFG1	UTR2
EFG1	IRO1
EFG1	URA3
EFG1	ALS3
EFG1	CYC3
EFG1	CLN3
EFG1	CHA1
EFG1	HXK1
EFG1	orf19.2350
EFG1	PIN4
EFG1	DOT6
EFG1	ECM4
EFG1	PGA59
EFG1	RFG1
EFG1	IFF5
EFG1	SEC3
EFG1	TPS2
EFG1	HSP12
EFG1	RIM21
EFG1	FCY2
EFG1	FGR47
EFG1	PRE9
EFG1	RHO3
EFG1	CDC19
EFG1	YWP1
EFG1	SUN41
EFG1	SHA3
EFG1	GAL10
EFG1	ADH1
EFG1	GAT2
EFG1	DDR48
EFG1	CST20
EFG1	GAP1
EFG1	VPS11
EFG1	CPH1
EFG1	orf19.4459
EFG1	ALS4
EFG1	CAT2
EFG1	IFF9
EFG1	HST7
EFG1	FGR6-3
EFG1	IPT1
EFG1	WOR1
EFG1	FGR41
EFG1	ERG5
EFG1	FGR6-1
EFG1	SIT4
EFG1	orf19.529
EFG1	ASH1
EFG1	EFH1
EFG1	orf19.5611
EFG1	HIS4
EFG1	SWI1
EFG1	MEP2
EFG1	ALS5
EFG1	ALS1
EFG1	ALS9
EFG1	SNQ2
EFG1	RAS2
EFG1	TEC1
EFG1	RIM8
EFG1	EFG1
EFG1	ACE2
EFG1	orf19.6326
EFG1	orf19.6465
EFG1	RTA4
EFG1	MHP1
EFG1	TPS1
EFG1	TCC1
EFG1	SSN6
EFG1	PMT2
EFG1	FCR1
EFG1	PMR1
EFG1	CSA1
EFG1	NRG1
EFG1	BCR1
EFG1	RIM101
EFG1	CHS2
EFG1	GDA1
EFG1	ALS6
EFG1	IFF4
EFG1	FGR34
EFG1	MAL2
EFG1	ERG3
EFG1	HYM1
EFG1	DFG16
EFG1	HOG1
EFG1	SKN7
EFH1	CDC39
EFH1	ALS2
EFH1	CPH2
EFH1	FGR6-10
EFH1	OSH3
EFH1	HWP1
EFH1	GCN4
EFH1	MSB2
EFH1	SNF2
EFH1	FGR23
EFH1	GPA2
EFH1	MNT1
EFH1	UTR2
EFH1	IRO1
EFH1	URA3
EFH1	ALS3
EFH1	CYC3
EFH1	CLN3
EFH1	CHA1
EFH1	HXK1
EFH1	orf19.2350
EFH1	PIN4
EFH1	DOT6
EFH1	ECM4
EFH1	PGA59
EFH1	RFG1
EFH1	IFF5
EFH1	SEC3
EFH1	TPS2
EFH1	HSP12
EFH1	RIM21
EFH1	FCY2
EFH1	FGR47
EFH1	PRE9
EFH1	RHO3
EFH1	CDC19
EFH1	YWP1
EFH1	SUN41
EFH1	SHA3
EFH1	GAL10
EFH1	ADH1
EFH1	GAT2
EFH1	DDR48
EFH1	CST20
EFH1	GAP1
EFH1	VPS11
EFH1	CPH1
EFH1	orf19.4459
EFH1	ALS4
EFH1	CAT2
EFH1	IFF9
EFH1	HST7
EFH1	FGR6-3
EFH1	IPT1
EFH1	WOR1
EFH1	FGR41
EFH1	ERG5
EFH1	FGR6-1
EFH1	SIT4
EFH1	orf19.529
EFH1	ASH1
EFH1	EFH1
EFH1	orf19.5611
EFH1	HIS4
EFH1	SWI1
EFH1	MEP2
EFH1	ALS5
EFH1	ALS1
EFH1	ALS9
EFH1	SNQ2
EFH1	RAS2
EFH1	TEC1
EFH1	RIM8
EFH1	EFG1
EFH1	ACE2
EFH1	orf19.6326
EFH1	orf19.6465
EFH1	RTA4
EFH1	MHP1
EFH1	TPS1
EFH1	TCC1
EFH1	SSN6
EFH1	PMT2
EFH1	FCR1
EFH1	PMR1
EFH1	CSA1
EFH1	NRG1
EFH1	BCR1
EFH1	RIM101
EFH1	CHS2
EFH1	GDA1
EFH1	ALS6
EFH1	IFF4
EFH1	FGR34
EFH1	MAL2
EFH1	ERG3
EFH1	HYM1
EFH1	DFG16
EFH1	HOG1
EFH1	SKN7
FCR1	UTR2
FCR1	PRA1
FCR1	HSP12
FCR1	GAP1
FCR1	CAT2
FCR1	FCR1
FCR3	VPS4
FGR15	CDC39
FGR15	NOP5
FGR15	FGR6-10
FGR15	YAK1
FGR15	CHA1
FGR15	BCY1
FGR15	FGR15
FGR15	HXK1
FGR15	TPK2
FGR15	orf19.2330
FGR15	VPS23
FGR15	NOT4
FGR15	orf19.2417
FGR15	RSR1
FGR15	RGT1
FGR15	PRA1
FGR15	HSP12
FGR15	FGR47
FGR15	PRE9
FGR15	SHA3
FGR15	orf19.3796
FGR15	PHR1
FGR15	ADH1
FGR15	MRP2
FGR15	GAT2
FGR15	orf19.4246
FGR15	YVH1
FGR15	CMD1
FGR15	SOG2
FGR15	orf19.4459
FGR15	FGR6-3
FGR15	TPK1
FGR15	KEM1
FGR15	MLT1
FGR15	OLE1
FGR15	CYR1
FGR15	PMT1
FGR15	FGR6-1
FGR15	CDC10
FGR15	ENP1
FGR15	orf19.5576
FGR15	MDR1
FGR15	PGA10
FGR15	LIG4
FGR15	NOC2
FGR15	PHR2
FGR15	RPL16A
FGR15	CCT8
FGR15	orf19.6587
FGR15	TPS1
FGR15	UBI4
FGR15	ECM29
FGR15	TDH3
FGR15	ASC1
FGR15	RAD53
FGR15	BCR1
FGR15	SSU1
FGR15	AAF1
FGR15	DEF1
FGR15	SPT3
FGR15	RPO21
FGR15	MAL2
FGR15	ERG3
FGR15	DCK1
FGR15	DCK2
FGR17	CHA1
FGR17	VPS11
FGR17	CLA4
FGR17	YTA6
FIL1	URA3
FIL1	CAT2
FIL1	HIS4
FIL1	ALS1
FIL1	SSU1
FIL1	GDA1
FIL2	ABG1
FIL2	URA3
FIL2	RSR1
FIL2	KRE5
FIL2	CTA1
FIL2	SEP7
FIL2	CDC28
FIL2	VPS11
FIL2	MLT1
FIL2	HIS4
FIL2	ALS1
FIL2	BUB2
FIL2	GIN4
FIL2	TDH3
FIL2	CRZ1
FKH2	MSB1
FKH2	CLB2
FKH2	UTR2
FKH2	UBR1
FKH2	NOP7
FKH2	INT1
FKH2	FGR41
FKH2	OLE1
FKH2	FGR6-1
FKH2	FKH2
FKH2	orf19.5443
FKH2	SNF4
FKH2	RNR1
FKH2	CDC5
FKH2	ACE2
FKH2	orf19.6326
FKH2	FGR27
FKH2	UBI4
FKH2	PMR1
FKH2	TSA1
GAL1	orf19.1617
GAL4	IRO1
GAL4	URA3
GAL4	MNN2
GAL4	orf19.2350
GAL4	CCN1
GAL4	GAL10
GAL4	CSR1
GAL4	NOP7
GAL4	SFL1
GAL4	SNQ2
GAL4	CLB4
GAT1	orf19.2419
GAT1	PGA59
GAT1	GAP1
GAT1	MEP2
GAT1	HOG1
GCN4	RIM9
GCN4	ALS2
GCN4	HWP1
GCN4	GCN4
GCN4	POB3
GCN4	FGR23
GCN4	ALS3
GCN4	CLN3
GCN4	CHA1
GCN4	TPK2
GCN4	NOT4
GCN4	ECM4
GCN4	IFF5
GCN4	KRE5
GCN4	HSP12
GCN4	CTA1
GCN4	GLN3
GCN4	GAT2
GCN4	DDR48
GCN4	GAP1
GCN4	CPH1
GCN4	ALS4
GCN4	IFF9
GCN4	VPS41
GCN4	TPK1
GCN4	orf19.529
GCN4	orf19.5443
GCN4	orf19.5576
GCN4	HIS4
GCN4	ALS5
GCN4	ALS9
GCN4	SNQ2
GCN4	HGC1
GCN4	CCT8
GCN4	orf19.6465
GCN4	TPS1
GCN4	FGR27
GCN4	TCC1
GCN4	TPI1
GCN4	SSN6
GCN4	TDH3
GCN4	ASC1
GCN4	CSA1
GCN4	RIM101
GCN4	ERG13
GCN4	SSU1
GCN4	ALS6
GCN4	IFF4
GCN4	FGR34
GCN4	STE11
GIS2	CHA1
GLN3	HWP1
GLN3	GCN4
GLN3	FGR23
GLN3	URA3
GLN3	CLN3
GLN3	CHA1
GLN3	IFF5
GLN3	GLN3
GLN3	GAT2
GLN3	RIX7
GLN3	GAP1
GLN3	IFF9
GLN3	WOR1
GLN3	orf19.529
GLN3	HIS4
GLN3	MEP2
GLN3	ALS5
GLN3	RAS2
GLN3	orf19.6326
GLN3	orf19.6465
GLN3	orf19.6720
GLN3	CSA1
GLN3	ALS6
GLN3	IFF4
GLN3	MKC1
GLN3	FGR34
GZF3	RIM9
GZF3	FGR6-10
GZF3	NOT3
GZF3	PRA1
GZF3	HSP12
GZF3	GAP1
GZF3	FGR6-3
GZF3	HIS4
GZF3	MEP2
GZF3	RDI1
HAC1	MNT1
HAC1	CHA1
HAC1	HAC1
HAC1	RAD9
HAC1	PMT1
HAC1	PMT2
HAC1	BCR1
HAC1	TSA1
HAL9	CPH2
HAL9	NOC2
HAL9	FGR44
HAP3	orf19.1617
HAP3	RIX7
HAP3	orf19.583
HAP3	UBI4
HAP3	FCR1
HAP31	orf19.1617
HAP31	RIX7
HAP31	orf19.583
HAP31	UBI4
HAP31	FCR1
HAP41	FGR6-10
HAP41	HWP1
HAP41	GCN4
HAP41	FGR23
HAP41	UTR2
HAP41	IRO1
HAP41	CHA1
HAP41	HXK1
HAP41	UBA4
HAP41	IFF5
HAP41	CEK1
HAP41	HSP12
HAP41	CEK2
HAP41	IFF9
HAP41	FGR6-3
HAP41	CPP1
HAP41	orf19.529
HAP41	ALS5
HAP41	orf19.583
HAP41	orf19.6465
HAP41	UBI4
HAP41	FCR1
HAP41	CSA1
HAP41	ALS6
HAP41	IFF4
HAP41	FGR34
HAP41	MAL2
HAP43	VPS4
HAP5	orf19.1201
HAP5	orf19.583
HAP5	UBI4
HAP5	FCR1
HAP5	STE2
HCM1	CLN3
HCM1	RIM21
HCM1	RHO3
HCM1	VPS11
HCM1	HST7
HCM1	BNI1
HCM1	FKH2
HCM1	orf19.5611
HCM1	MAL2
INO4	CDC39
INO4	FGR6-10
INO4	CDS1
INO4	ESC4
INO4	RPB4
INO4	YAK1
INO4	UTR2
INO4	CYC3
INO4	NOT3
INO4	DFG5
INO4	HXK1
INO4	NOT4
INO4	orf19.2746
INO4	PGA59
INO4	PDE2
INO4	HSP12
INO4	CCH1
INO4	FCY2
INO4	PRE9
INO4	DBR1
INO4	CRK1
INO4	RHO3
INO4	CDC19
INO4	SUN41
INO4	orf19.3796
INO4	ADH1
INO4	GAT2
INO4	CST20
INO4	KSP1
INO4	RGA2
INO4	FGR6-3
INO4	KEX2
INO4	ECM25
INO4	MLT1
INO4	NOT5
INO4	SNT1
INO4	PLC1
INO4	PEP7
INO4	SNF4
INO4	RNR1
INO4	NOC2
INO4	TEC1
INO4	TUP1
INO4	ACE2
INO4	orf19.6326
INO4	orf19.6411
INO4	ECI1
INO4	TPI1
INO4	CHO1
INO4	SSU1
INO4	IAH1
INO4	ERG3
INO4	VPS36
INO4	HOG1
KAR4	CLN3
LEU3	FGR6-10
LEU3	ABG1
LEU3	UME6
LEU3	GPR1
LEU3	orf19.2417
LEU3	orf19.2419
LEU3	DOT6
LEU3	ADR1
LEU3	CZF1
LEU3	FGR47
LEU3	RHO3
LEU3	CDC19
LEU3	CSR1
LEU3	SFL1
LEU3	FGR6-3
LEU3	YTM1
LEU3	WOR1
LEU3	BNI1
LEU3	SSK1
LEU3	CYR1
LEU3	NIK1
LEU3	ESS1
LEU3	orf19.5443
LEU3	EFH1
LEU3	PLC1
LEU3	MEP2
LEU3	SNQ2
LEU3	TEC1
LEU3	EFG1
LEU3	SPA2
LEU3	MHP1
LEU3	MCM1
LEU3	ERG3
LEU3	VMA7
LEU3	HOG1
LEU3	CHK1
LEU3	TOP1
MAC1	UME6
MAC1	TPS2
MAC1	CZF1
MAC1	PRE9
MAC1	KEM1
MCM1	FGR6-10
MCM1	CLB2
MCM1	MSB2
MCM1	ABG1
MCM1	GFA1
MCM1	UTR2
MCM1	CYC3
MCM1	CLN3
MCM1	orf19.2746
MCM1	PGA59
MCM1	PDE2
MCM1	HSP12
MCM1	CDC19
MCM1	CDC28
MCM1	GRR1
MCM1	INT1
MCM1	CPH1
MCM1	FGR6-3
MCM1	CPP1
MCM1	CLA4
MCM1	ECM25
MCM1	FGR6-1
MCM1	ASH1
MCM1	PEP7
MCM1	RNR1
MCM1	CDC5
MCM1	HGC1
MCM1	CMP1
MCM1	ACE2
MCM1	orf19.6326
MCM1	GIN4
MCM1	PMT2
MCM1	STE2
MCM1	ERG3
MCM1	HOG1
MET28	CDC39
MET28	FLO8
MET28	NOP5
MET28	CDS1
MET28	SNF2
MET28	IRO1
MET28	CLN3
MET28	FGR15
MET28	orf19.2330
MET28	NOT4
MET28	HAC1
MET28	RSR1
MET28	TPS2
MET28	PRA1
MET28	HSP12
MET28	CTA1
MET28	FGR47
MET28	RHO3
MET28	SEP7
MET28	CSR1
MET28	CDC28
MET28	ADH1
MET28	NOP7
MET28	RIX7
MET28	YVH1
MET28	CMD1
MET28	orf19.4615
MET28	VPS41
MET28	CPP1
MET28	FGR41
MET28	CHS3
MET28	DRG1
MET28	CSI2
MET28	CDC11
MET28	ALS1
MET28	SNQ2
MET28	RNR1
MET28	FGR44
MET28	RDI1
MET28	ACE2
MET28	WHI3
MET28	CHO1
MET28	UBI4
MET28	ECM29
MET28	ASC1
MET28	SLA2
MET28	NPL3
MET28	RIM101
MET28	CHS2
MET28	GDA1
MET28	MKC1
MET28	VPS36
MIG1	HEX3
MIG1	HXK1
MIG1	ADR1
MIG1	KRE5
MIG1	HSP12
MIG1	CCH1
MIG1	CDC19
MIG1	CDC28
MIG1	GLN3
MIG1	DDR48
MIG1	orf19.4459
MIG1	SUV3
MIG1	orf19.5611
MIG1	RDI1
MIG1	TDH3
MIG1	FCR1
MIG1	HGT12
MIG1	VPS36
MNL1	VRG4
MNL1	ESC4
MNL1	orf19.1468
MNL1	YAK1
MNL1	IRO1
MNL1	URA3
MNL1	RAS1
MNL1	BCY1
MNL1	FGR15
MNL1	HXK1
MNL1	TPK2
MNL1	orf19.2330
MNL1	NOT4
MNL1	orf19.2419
MNL1	HAC1
MNL1	ECM4
MNL1	PGA59
MNL1	PDE2
MNL1	TPS2
MNL1	HSP12
MNL1	FCY2
MNL1	YWP1
MNL1	GAT2
MNL1	ERG1
MNL1	DDR48
MNL1	NOP7
MNL1	orf19.4459
MNL1	orf19.4597
MNL1	WOR1
MNL1	TPK1
MNL1	PDX1
MNL1	SSK1
MNL1	OLE1
MNL1	MDR1
MNL1	orf19.5611
MNL1	SNQ2
MNL1	RNR1
MNL1	LIG4
MNL1	NOC2
MNL1	DYN1
MNL1	CAT1
MNL1	orf19.6326
MNL1	TPS1
MNL1	TPI1
MNL1	UBI4
MNL1	TDH3
MNL1	CHS2
MNL1	GDA1
MNL1	TSA1
MNL1	ERG3
MNL1	VPS36
MRR1	CYC3
MRR1	MNN2
MRR1	RFG1
MRR1	ERG1
MRR1	RIX7
MRR1	GAP1
MRR1	OLE1
MRR1	ERG5
MRR1	TEC1
MRR1	UBI4
MRR1	ERG13
MRR1	TSA1
MRR1	ERG3
MSN4	YAK1
MSN4	IRO1
MSN4	CHA1
MSN4	BCY1
MSN4	FGR15
MSN4	HXK1
MSN4	TPK2
MSN4	NOT4
MSN4	orf19.2419
MSN4	ECM4
MSN4	ADR1
MSN4	RFG1
MSN4	PDE2
MSN4	TPS2
MSN4	HSP12
MSN4	DDR48
MSN4	IPT1
MSN4	TPK1
MSN4	PDX1
MSN4	OLE1
MSN4	FGR6-1
MSN4	MDR1
MSN4	orf19.5611
MSN4	SNQ2
MSN4	DYN1
MSN4	CMP1
MSN4	TPS1
MSN4	UBI4
MSN4	TDH3
MSN4	RAD53
MSN4	TSA1
NDT80	CCN1
NDT80	CLB4
NOT4	MSB2
NOT4	TPI1
NRG1	CPH2
NRG1	RTA4
OPI1	CDS1
OPI1	HWP1
OPI1	FGR23
OPI1	IFF5
OPI1	IFF9
OPI1	orf19.529
OPI1	ALS5
OPI1	orf19.6465
OPI1	CHO1
OPI1	CSA1
OPI1	ALS6
OPI1	IFF4
OPI1	FGR34
orf19.1150	HWP1
orf19.1150	GCN4
orf19.1150	FGR23
orf19.1150	URA3
orf19.1150	CLN3
orf19.1150	CHA1
orf19.1150	IFF5
orf19.1150	GLN3
orf19.1150	GAT2
orf19.1150	RIX7
orf19.1150	GAP1
orf19.1150	IFF9
orf19.1150	WOR1
orf19.1150	orf19.529
orf19.1150	HIS4
orf19.1150	MEP2
orf19.1150	ALS5
orf19.1150	RAS2
orf19.1150	orf19.6326
orf19.1150	orf19.6465
orf19.1150	orf19.6720
orf19.1150	CSA1
orf19.1150	ALS6
orf19.1150	IFF4
orf19.1150	MKC1
orf19.1150	FGR34
orf19.1228	GCN4
orf19.1228	NOP7
orf19.1228	orf19.583
orf19.1228	NOC2
orf19.1228	UBI4
orf19.1228	FCR1
orf19.1253	HWP1
orf19.1253	ESC4
orf19.1253	ABG1
orf19.1253	FGR23
orf19.1253	MNT2
orf19.1253	URA3
orf19.1253	CYC3
orf19.1253	CLN3
orf19.1253	CHA1
orf19.1253	CDC4
orf19.1253	ADR1
orf19.1253	IFF5
orf19.1253	KRE5
orf19.1253	HSP12
orf19.1253	FGR47
orf19.1253	CDC19
orf19.1253	CSR1
orf19.1253	BNI4
orf19.1253	orf19.4459
orf19.1253	IFF9
orf19.1253	PTC8
orf19.1253	FGR41
orf19.1253	FGR6-1
orf19.1253	orf19.529
orf19.1253	ALS5
orf19.1253	ALS1
orf19.1253	orf19.6465
orf19.1253	CSA1
orf19.1253	RAD6
orf19.1253	SET3
orf19.1253	CRZ1
orf19.1253	ALS6
orf19.1253	IFF4
orf19.1253	FGR34
orf19.1259	orf19.1897
orf19.1259	CYC3
orf19.1476	HSP12
orf19.1476	NOP7
orf19.1476	SFL1
orf19.1476	BNI1
orf19.1476	SPT6
orf19.1535	UTR2
orf19.1535	CLN3
orf19.1535	PDE2
orf19.1535	PHR1
orf19.1535	FGR44
orf19.1535	PHR2
orf19.173	UTR2
orf19.173	CLN3
orf19.173	PDE2
orf19.173	PHR1
orf19.173	FGR44
orf19.173	PHR2
orf19.1757	UME6
orf19.1757	CZF1
orf19.1757	GAL10
orf19.1757	DRG1
orf19.1757	CAT1
orf19.1897	RIM9
orf19.1897	ALS2
orf19.1897	HWP1
orf19.1897	FGR23
orf19.1897	ALS3
orf19.1897	IFF5
orf19.1897	HSP12
orf19.1897	GAL10
orf19.1897	ALS4
orf19.1897	IFF9
orf19.1897	orf19.529
orf19.1897	ALS5
orf19.1897	ALS9
orf19.1897	orf19.6465
orf19.1897	CSA1
orf19.1897	ALS6
orf19.1897	IFF4
orf19.1897	FGR34
orf19.2037	orf19.1201
orf19.2037	UTR2
orf19.2037	CHA1
orf19.2037	GAL10
orf19.2037	GAT2
orf19.2037	GAP1
orf19.2037	IPT1
orf19.2037	WOR1
orf19.2037	NOT5
orf19.2037	MEP2
orf19.2037	RNR1
orf19.2037	orf19.6326
orf19.2037	orf19.6720
orf19.2099	TOR1
orf19.2099	orf19.4615
orf19.2230	SNQ2
orf19.2236	CPH2
orf19.2236	GCN4
orf19.2236	FAB1
orf19.2236	GPA2
orf19.2236	UME6
orf19.2236	CYC3
orf19.2236	CLN3
orf19.2236	orf19.2330
orf19.2236	MNN2
orf19.2236	DOT6
orf19.2236	ADR1
orf19.2236	PGA59
orf19.2236	RFG1
orf19.2236	CZF1
orf19.2236	FGR47
orf19.2236	RHO3
orf19.2236	CDC19
orf19.2236	SUN41
orf19.2236	SHA3
orf19.2236	orf19.3900
orf19.2236	ADH1
orf19.2236	GAT2
orf19.2236	ERG1
orf19.2236	IPT1
orf19.2236	WOR1
orf19.2236	CBK1
orf19.2236	ESS1
orf19.2236	SIT4
orf19.2236	FKH2
orf19.2236	EFH1
orf19.2236	MEP2
orf19.2236	ALS1
orf19.2236	BUB2
orf19.2236	orf19.583
orf19.2236	TEC1
orf19.2236	MOB2
orf19.2236	RPL16A
orf19.2236	RIM8
orf19.2236	EFG1
orf19.2236	TUP1
orf19.2236	WAL1
orf19.2236	MHP1
orf19.2236	TPS1
orf19.2236	FGR27
orf19.2236	TCC1
orf19.2236	TPI1
orf19.2236	SSN6
orf19.2236	TDH3
orf19.2236	ASC1
orf19.2236	MCM1
orf19.2236	PMR1
orf19.2236	BCR1
orf19.2236	NPL3
orf19.2236	TSA1
orf19.2236	VMA7
orf19.2236	HOG1
orf19.2272	GPR1
orf19.2272	ECM4
orf19.2272	PRA1
orf19.2272	RIX7
orf19.2272	MLT1
orf19.2272	OLE1
orf19.2272	PGA10
orf19.2272	orf19.583
orf19.2272	ECI1
orf19.2272	orf19.6587
orf19.2272	AAF1
orf19.2272	DEF1
orf19.2315	CPH2
orf19.2315	CLB2
orf19.2315	HEX3
orf19.2315	MNT2
orf19.2315	orf19.2419
orf19.2315	GAP1
orf19.2315	MLT1
orf19.2315	PLC1
orf19.2315	ENP1
orf19.2315	PGA10
orf19.2315	ECM29
orf19.2315	HOG1
orf19.2612	CAS4
orf19.2612	IRO1
orf19.2612	GPR1
orf19.2612	CLN3
orf19.2612	FLC1
orf19.2612	HSP12
orf19.2612	SEP7
orf19.2612	GAT2
orf19.2612	DDR48
orf19.2612	SFL1
orf19.2612	KEX2
orf19.2612	CBK1
orf19.2612	FGR41
orf19.2612	BNI1
orf19.2612	ASH1
orf19.2612	ALS1
orf19.2612	TEC1
orf19.2612	CHS2
orf19.2724	CPH2
orf19.2724	FGR6-10
orf19.2724	HWP1
orf19.2724	FGR23
orf19.2724	IFF5
orf19.2724	HSP12
orf19.2724	SOG2
orf19.2724	orf19.4459
orf19.2724	IFF9
orf19.2724	FGR6-3
orf19.2724	NOT5
orf19.2724	orf19.529
orf19.2724	ALS5
orf19.2724	orf19.6326
orf19.2724	orf19.6465
orf19.2724	RTA4
orf19.2724	CSA1
orf19.2724	ALS6
orf19.2724	IFF4
orf19.2724	FGR34
orf19.2724	MAL2
orf19.2730	orf19.1617
orf19.2730	orf19.2330
orf19.2730	RIX7
orf19.2730	MLT1
orf19.2730	orf19.6587
orf19.2730	TPS1
orf19.2730	VAC8
orf19.2933	STE50
orf19.2933	FLC1
orf19.2933	GAL10
orf19.2933	CDC28
orf19.2933	MEP2
orf19.2933	RDI1
orf19.2933	DCK1
orf19.2933	DCK2
orf19.2961	HXK1
orf19.2961	HGT12
orf19.314	VPS23
orf19.314	CMD1
orf19.314	SOG2
orf19.314	VPS41
orf19.314	CDC10
orf19.3148	orf19.1468
orf19.3148	ECM4
orf19.3148	ADH1
orf19.3148	RIX7
orf19.3148	MDR1
orf19.3148	RNR1
orf19.3148	orf19.6326
orf19.3148	RTA4
orf19.3148	SPT6
orf19.3148	STE11
orf19.3328	CHA1
orf19.3328	TPS2
orf19.3328	HSP12
orf19.3328	orf19.5611
orf19.3328	PGA10
orf19.3328	TPS1
orf19.3469	orf19.2304
orf19.3469	PHR1
orf19.3469	SFL1
orf19.3469	HGC1
orf19.3469	PHR2
orf19.3603	ALS2
orf19.3603	HWP1
orf19.3603	FGR23
orf19.3603	ALS3
orf19.3603	IFF5
orf19.3603	SHA3
orf19.3603	ERG1
orf19.3603	NOP7
orf19.3603	ALS4
orf19.3603	IFF9
orf19.3603	OLE1
orf19.3603	orf19.529
orf19.3603	ENP1
orf19.3603	FGR17
orf19.3603	ALS5
orf19.3603	ALS9
orf19.3603	NOC2
orf19.3603	NUP85
orf19.3603	orf19.6465
orf19.3603	CSA1
orf19.3603	ALS6
orf19.3603	IFF4
orf19.3603	FGR34
orf19.3643	ALS2
orf19.3643	HWP1
orf19.3643	FGR23
orf19.3643	ALS3
orf19.3643	IFF5
orf19.3643	SHA3
orf19.3643	ERG1
orf19.3643	NOP7
orf19.3643	ALS4
orf19.3643	IFF9
orf19.3643	OLE1
orf19.3643	orf19.529
orf19.3643	ENP1
orf19.3643	FGR17
orf19.3643	ALS5
orf19.3643	ALS9
orf19.3643	NOC2
orf19.3643	NUP85
orf19.3643	orf19.6465
orf19.3643	CSA1
orf19.3643	ALS6
orf19.3643	IFF4
orf19.3643	FGR34
orf19.3817	OLE1
orf19.3817	orf19.6587
orf19.3865	ESC4
orf19.3865	CAS4
orf19.3865	orf19.2350
orf19.3865	HSP12
orf19.3865	SUN41
orf19.3865	CMD1
orf19.3865	orf19.4459
orf19.3865	FGR38
orf19.3865	CAT2
orf19.3865	KIP4
orf19.3865	orf19.5611
orf19.3865	RNR1
orf19.3865	RDI1
orf19.3865	NRG1
orf19.3865	ERG3
orf19.3928	UTR2
orf19.3928	CLN3
orf19.3928	PDE2
orf19.3928	PHR1
orf19.3928	FGR44
orf19.3928	PHR2
orf19.3969	ALS2
orf19.3969	HWP1
orf19.3969	FGR23
orf19.3969	ALS3
orf19.3969	IFF5
orf19.3969	ALS4
orf19.3969	IFF9
orf19.3969	orf19.529
orf19.3969	ALS5
orf19.3969	ALS9
orf19.3969	STE13
orf19.3969	orf19.6465
orf19.3969	CSA1
orf19.3969	ALS6
orf19.3969	IFF4
orf19.3969	FGR34
orf19.4123	FGR6-1
orf19.4281	ALS2
orf19.4281	ABG1
orf19.4281	ALS3
orf19.4281	orf19.3900
orf19.4281	ALS4
orf19.4281	ALS9
orf19.4281	RPL16A
orf19.4281	ASC1
orf19.4282	ALS2
orf19.4282	ABG1
orf19.4282	ALS3
orf19.4282	orf19.3900
orf19.4282	ALS4
orf19.4282	ALS9
orf19.4282	RPL16A
orf19.4282	ASC1
orf19.4342	CPH2
orf19.4342	ADR1
orf19.4342	PRA1
orf19.4342	SHA3
orf19.4342	GAT2
orf19.4342	RIX7
orf19.4342	OLE1
orf19.4342	FGR6-1
orf19.4342	EFH1
orf19.4342	ALS1
orf19.4342	EFG1
orf19.4342	RTA4
orf19.4342	BCR1
orf19.4342	RIM101
orf19.4722	CPH2
orf19.4722	TOR1
orf19.4722	orf19.2419
orf19.4722	GAP1
orf19.4722	orf19.5443
orf19.4722	PEP7
orf19.4722	CAT1
orf19.4722	BRE1
orf19.4725	FGR6-10
orf19.4725	CLB2
orf19.4725	MSB2
orf19.4725	UTR2
orf19.4725	HXK1
orf19.4725	orf19.2350
orf19.4725	PGA59
orf19.4725	TPS2
orf19.4725	PHR1
orf19.4725	GAT2
orf19.4725	RIX7
orf19.4725	HSL1
orf19.4725	FGR6-3
orf19.4725	CLA4
orf19.4725	FGR6-1
orf19.4725	EFH1
orf19.4725	PLC1
orf19.4725	RNR1
orf19.4725	CDC5
orf19.4725	HGC1
orf19.4725	PHR2
orf19.4725	EFG1
orf19.4725	orf19.6326
orf19.4725	GIN4
orf19.4725	orf19.7232
orf19.4725	TSA1
orf19.4725	ERG3
orf19.4725	HOG1
orf19.4972	URA3
orf19.4972	DFG5
orf19.4972	orf19.2350
orf19.4972	HAC1
orf19.4972	CEK1
orf19.4972	TPS2
orf19.4972	CCN1
orf19.4972	ADH1
orf19.4972	CEK2
orf19.4972	EFH1
orf19.4972	LIG4
orf19.4972	STE13
orf19.4972	RAS2
orf19.4972	CMP1
orf19.4972	EFG1
orf19.4972	TPS1
orf19.4972	FCR1
orf19.4972	PMR1
orf19.4972	CLB4
orf19.4972	CHS2
orf19.4972	CRZ1
orf19.4972	VPS36
orf19.5041	FGR6-10
orf19.5041	HWP1
orf19.5041	CLB2
orf19.5041	MSB2
orf19.5041	HEX3
orf19.5041	FGR23
orf19.5041	GFA1
orf19.5041	UTR2
orf19.5041	IRO1
orf19.5041	CLN3
orf19.5041	HAP5
orf19.5041	orf19.2350
orf19.5041	DOT6
orf19.5041	RSR1
orf19.5041	ADR1
orf19.5041	PGA59
orf19.5041	IFF5
orf19.5041	CEK1
orf19.5041	HSP12
orf19.5041	SHA3
orf19.5041	PHR1
orf19.5041	GAT2
orf19.5041	DDR48
orf19.5041	HSL1
orf19.5041	CSH1
orf19.5041	SFL1
orf19.5041	CEK2
orf19.5041	IFF9
orf19.5041	FGR6-3
orf19.5041	IPT1
orf19.5041	WOR1
orf19.5041	CLA4
orf19.5041	CHS3
orf19.5041	DIP2
orf19.5041	FGR6-1
orf19.5041	SIT4
orf19.5041	orf19.529
orf19.5041	EFH1
orf19.5041	PLC1
orf19.5041	ENP1
orf19.5041	ALS5
orf19.5041	SNQ2
orf19.5041	RNR1
orf19.5041	HGC1
orf19.5041	PHR2
orf19.5041	EFG1
orf19.5041	orf19.6326
orf19.5041	orf19.6465
orf19.5041	GIN4
orf19.5041	TCC1
orf19.5041	SSN6
orf19.5041	CSA1
orf19.5041	NRG1
orf19.5041	BCR1
orf19.5041	RIM101
orf19.5041	CHS2
orf19.5041	SSU1
orf19.5041	ALS6
orf19.5041	TSA1
orf19.5041	IFF4
orf19.5041	FGR34
orf19.5041	ERG3
orf19.5041	HOG1
orf19.5041	TOP1
orf19.513	CCN1
orf19.513	CLB4
orf19.5210	CLB2
orf19.5210	CLN3
orf19.5210	CHA1
orf19.5210	PRA1
orf19.5210	HSP12
orf19.5210	DDR48
orf19.5210	CSH1
orf19.5210	CAT2
orf19.5210	orf19.5611
orf19.5210	RDI1
orf19.5312	CDC39
orf19.5312	FLO8
orf19.5312	NOP5
orf19.5312	CDS1
orf19.5312	SNF2
orf19.5312	IRO1
orf19.5312	CLN3
orf19.5312	FGR15
orf19.5312	orf19.2330
orf19.5312	NOT4
orf19.5312	HAC1
orf19.5312	RSR1
orf19.5312	TPS2
orf19.5312	PRA1
orf19.5312	HSP12
orf19.5312	CTA1
orf19.5312	FGR47
orf19.5312	RHO3
orf19.5312	SEP7
orf19.5312	CSR1
orf19.5312	CDC28
orf19.5312	ADH1
orf19.5312	NOP7
orf19.5312	RIX7
orf19.5312	YVH1
orf19.5312	CMD1
orf19.5312	orf19.4615
orf19.5312	VPS41
orf19.5312	CPP1
orf19.5312	FGR41
orf19.5312	CHS3
orf19.5312	DRG1
orf19.5312	CSI2
orf19.5312	CDC11
orf19.5312	ALS1
orf19.5312	SNQ2
orf19.5312	RNR1
orf19.5312	FGR44
orf19.5312	RDI1
orf19.5312	ACE2
orf19.5312	WHI3
orf19.5312	CHO1
orf19.5312	UBI4
orf19.5312	ECM29
orf19.5312	ASC1
orf19.5312	SLA2
orf19.5312	NPL3
orf19.5312	RIM101
orf19.5312	CHS2
orf19.5312	GDA1
orf19.5312	MKC1
orf19.5312	VPS36
orf19.5326	HEX3
orf19.5326	HXK1
orf19.5326	ADR1
orf19.5326	KRE5
orf19.5326	HSP12
orf19.5326	CCH1
orf19.5326	CDC19
orf19.5326	CDC28
orf19.5326	GLN3
orf19.5326	DDR48
orf19.5326	orf19.4459
orf19.5326	SUV3
orf19.5326	orf19.5611
orf19.5326	RDI1
orf19.5326	TDH3
orf19.5326	FCR1
orf19.5326	HGT12
orf19.5326	VPS36
orf19.5390	MSB1
orf19.5390	CLB2
orf19.5390	UTR2
orf19.5390	UBR1
orf19.5390	NOP7
orf19.5390	INT1
orf19.5390	FGR41
orf19.5390	OLE1
orf19.5390	FGR6-1
orf19.5390	FKH2
orf19.5390	orf19.5443
orf19.5390	SNF4
orf19.5390	RNR1
orf19.5390	CDC5
orf19.5390	ACE2
orf19.5390	orf19.6326
orf19.5390	FGR27
orf19.5390	UBI4
orf19.5390	PMR1
orf19.5390	TSA1
orf19.5626	GFA1
orf19.5626	UTR2
orf19.5626	DFG5
orf19.5626	orf19.2304
orf19.5626	PGA59
orf19.5626	HSP12
orf19.5626	RIM21
orf19.5626	SUN41
orf19.5626	DDR48
orf19.5626	CSH1
orf19.5626	IPT1
orf19.5626	FGR41
orf19.5626	CHS3
orf19.5626	orf19.6326
orf19.5626	CHS2
orf19.5626	MKC1
orf19.5626	HOG1
orf19.5855	FGR6-10
orf19.5855	ESC4
orf19.5855	CLB2
orf19.5855	orf19.1468
orf19.5855	MSB2
orf19.5855	IRO1
orf19.5855	CLN3
orf19.5855	RGT1
orf19.5855	HSP12
orf19.5855	PHR1
orf19.5855	MRP2
orf19.5855	DDR48
orf19.5855	HSL1
orf19.5855	FGR6-3
orf19.5855	SSU81
orf19.5855	CLA4
orf19.5855	FGR41
orf19.5855	PLC1
orf19.5855	ALS1
orf19.5855	SNQ2
orf19.5855	RNR1
orf19.5855	HGC1
orf19.5855	PHR2
orf19.5855	orf19.6411
orf19.5855	GIN1
orf19.5855	GIN4
orf19.5855	TDH3
orf19.5855	RAD53
orf19.5855	orf19.7232
orf19.5855	CHS2
orf19.5855	TSA1
orf19.5953	CDC39
orf19.5953	ALS2
orf19.5953	CPH2
orf19.5953	NOP5
orf19.5953	VRG4
orf19.5953	FGR6-10
orf19.5953	CDS1
orf19.5953	HWP1
orf19.5953	ESC4
orf19.5953	SPT5
orf19.5953	POB3
orf19.5953	FGR23
orf19.5953	orf19.1617
orf19.5953	GFA1
orf19.5953	MNT1
orf19.5953	UTR2
orf19.5953	ALS3
orf19.5953	UME6
orf19.5953	CYC3
orf19.5953	HAP5
orf19.5953	FGR15
orf19.5953	TOR1
orf19.5953	UBA4
orf19.5953	orf19.2330
orf19.5953	BIG1
orf19.5953	VPS23
orf19.5953	orf19.2417
orf19.5953	HAC1
orf19.5953	RSR1
orf19.5953	orf19.2746
orf19.5953	ADR1
orf19.5953	PGA59
orf19.5953	IFF5
orf19.5953	CEK1
orf19.5953	PDE2
orf19.5953	CDC73
orf19.5953	PRA1
orf19.5953	CZF1
orf19.5953	HSP12
orf19.5953	CCH1
orf19.5953	FCY2
orf19.5953	CTA1
orf19.5953	PRE9
orf19.5953	RHO3
orf19.5953	YWP1
orf19.5953	SHA3
orf19.5953	GAL10
orf19.5953	orf19.3796
orf19.5953	PMT6
[truncated: 1,363 more rows]
