# Supplementary material for: Global screening of potential Candida albicans biofilm-related transcription factors via network comparison
Source: BMC Bioinformatics. 2010 Jan 26;11:53. doi: 10.1186/1471-2105-11-53 (PMC2842261; doi:10.1186/1471-2105-11-53)
Supplement: Additional file 3 — Supplementary Table S2. Supplementary table S2 comprises the significant TF-gene regulatory associations in the biofilm and planktonic gene regulatory networks, respectively. [file 1471-2105-11-53-S3.XLS]

## Sheet: biofilm GRN
TF	Target gene
ACE2	RAS1
ACE2	FGR41
ACE2	ASH1
ACE2	SNQ2
ADR1	ALS2
ADR1	CPH2
ADR1	ALS3
ADR1	CLN3
ADR1	CHA1
ADR1	orf19.2330
ADR1	orf19.2350
ADR1	PIN4
ADR1	ADR1
ADR1	ALS4
ADR1	HST7
ADR1	OLE1
ADR1	TPS1
ADR1	NPL3
ARG81	orf19.1617
ARG81	NOT4
ARG81	ALS4
ARG81	NOC2
ARG81	FGR44
ARG83	ALS2
ARG83	ALS3
ARG83	ALS4
ARG83	ALS9
ARG83	NOC2
ARG83	FGR44
ARO80	UTR2
ARO80	LIG4
ASH1	HWP1
ASH1	FGR23
ASH1	IFF5
ASH1	PHR1
ASH1	INT1
ASH1	IFF9
ASH1	orf19.529
ASH1	ALS5
ASH1	orf19.6465
ASH1	CSA1
ASH1	ALS6
ASH1	IFF4
ASH1	FGR34
BCR1	OSH3
BCR1	ZCF11
BCR1	GAL10
CAP1	HWP1
CAP1	FGR23
CAP1	UBA4
CAP1	orf19.2330
CAP1	IFF5
CAP1	HSP12
CAP1	RIM21
CAP1	RHO3
CAP1	MRP2
CAP1	GAP1
CAP1	HSL1
CAP1	IFF9
CAP1	CSI2
CAP1	orf19.529
CAP1	orf19.5443
CAP1	MDR1
CAP1	ALS1
CAP1	SNQ2
CAP1	orf19.6465
CAP1	MDS3
CAP1	CSA1
CAP1	ALS6
CAP1	SCH9
CAS5	HEX3
CAS5	ADR1
CAS5	HSP12
CAS5	CDC19
CAS5	CDC28
CAS5	SUV3
CAS5	RDI1
CAS5	TDH3
CAS5	FCR1
CAS5	VPS36
CAT8	UTR2
CAT8	HSP12
CAT8	GAP1
CAT8	CAT2
CBF1	CDC39
CBF1	FAB1
CBF1	MNT2
CBF1	HAC1
CBF1	RHO3
CBF1	KSP1
CBF1	NOT5
CBF1	OLE1
CBF1	orf19.5576
CDC14	CDC19
CDC14	CSR1
CDC14	CAT2
CPH1	MSB1
CPH1	PLD1
CPH1	FGR6-10
CPH1	CDS1
CPH1	OSH3
CPH1	HWP1
CPH1	INP51
CPH1	YAK1
CPH1	MSB2
CPH1	ABG1
CPH1	ERG24
CPH1	GFA1
CPH1	UTR2
CPH1	RAP1
CPH1	CLN3
CPH1	CHA1
CPH1	HXK1
CPH1	TOR1
CPH1	ECM4
CPH1	ADR1
CPH1	PGA59
CPH1	RFG1
CPH1	IFF5
CPH1	BMH1
CPH1	HSP12
CPH1	CCH1
CPH1	FCY2
CPH1	CDC19
CPH1	SHA3
CPH1	GAL10
CPH1	ADH1
CPH1	GAT2
CPH1	CPH1
CPH1	CSH1
CPH1	CEK2
CPH1	BEM1
CPH1	IFF9
CPH1	FGR6-3
CPH1	SSU81
CPH1	WOR1
CPH1	CLA4
CPH1	CBK1
CPH1	PDX1
CPH1	SSK1
CPH1	OLE1
CPH1	KIP4
CPH1	orf19.529
CPH1	EFH1
CPH1	orf19.5576
CPH1	MDR1
CPH1	HIS4
CPH1	MEP2
CPH1	ALS5
CPH1	ALS1
CPH1	LIG4
CPH1	orf19.583
CPH1	TEC1
CPH1	RDI1
CPH1	RHB1
CPH1	PHR2
CPH1	EFG1
CPH1	orf19.6326
CPH1	orf19.6465
CPH1	RTA4
CPH1	MDS3
CPH1	UBI4
CPH1	STE2
CPH1	CSA1
CPH1	CHS2
CPH1	ALS6
CPH1	FGR34
CPH1	MAL2
CPH1	VPS36
CPH1	HYM1
CPH1	SCH9
CPH1	DFG16
CPH2	ALS2
CPH2	CPH2
CPH2	STE50
CPH2	ALS3
CPH2	PRA1
CPH2	YWP1
CPH2	CSH1
CPH2	ALS4
CPH2	PTC8
CPH2	RDI1
CPH2	MAL2
CRZ1	URA3
CRZ1	DFG5
CRZ1	orf19.2350
CRZ1	HAC1
CRZ1	TPS2
CRZ1	CCN1
CRZ1	ADH1
CRZ1	CEK2
CRZ1	EFH1
CRZ1	LIG4
CRZ1	STE13
CRZ1	RAS2
CRZ1	CMP1
CRZ1	EFG1
CRZ1	FCR1
CRZ1	PMR1
CRZ1	CHS2
CRZ1	VPS36
CRZ2	URA3
CRZ2	DFG5
CRZ2	orf19.2350
CRZ2	HAC1
CRZ2	CEK1
CRZ2	TPS2
CRZ2	ADH1
CRZ2	CEK2
CRZ2	EFH1
CRZ2	LIG4
CRZ2	STE13
CRZ2	RAS2
CRZ2	EFG1
CRZ2	TPS1
CRZ2	FCR1
CRZ2	PMR1
CRZ2	CLB4
CRZ2	CHS2
CRZ2	CRZ1
CSR1	IRO1
CSR1	PRA1
CSR1	HSP12
CSR1	ADH1
CSR1	orf19.4459
CSR1	DIP2
CSR1	orf19.5611
CTA2	ABG1
CTA2	ALS3
CTA2	orf19.3900
CTA2	ALS4
CTA2	ALS9
CTA2	RPL16A
CTA24	ALS3
CTA24	orf19.3900
CTA24	ALS4
CTA24	ALS9
CTA24	RPL16A
CTA24	ASC1
CTA4	UTR2
CTA4	UME6
CTA4	CZF1
CTA4	FGR47
CTA4	GAL10
CTA4	BEM1
CTA4	RAS2
CTA4	RDI1
CTA4	RIM8
CTA4	CAT1
CTA4	ECI1
CTA8	FGR15
CTA8	HXK1
CTA8	HAC1
CTA8	ECM4
CTA8	HSP12
CTA8	SHA3
CTA8	KSP1
CTA8	orf19.4459
CTA8	CAT2
CTA8	ENP1
CTA8	orf19.5611
CTA8	SNQ2
CTA8	TEC1
CTA8	MHP1
CTA8	UBI4
CTA8	ECM29
CTA8	TDH3
CTA8	PMR1
CTA8	NRG1
CTA8	BCR1
CUP9	HSP12
CUP9	GAP1
CUP9	VPS11
CUP9	orf19.4459
CUP9	HST7
CUP9	CSI2
CUP9	RAS2
CUP9	RIM8
CUP9	WAL1
CUP9	CHO1
CWT1	TOR1
CWT1	ERG3
CZF1	ESC4
CZF1	SNF2
CZF1	BCY1
CZF1	KIP4
CZF1	CAT1
CZF1	TCC1
CZF1	CHO1
CZF1	UBI4
CZF1	ECM29
CZF1	SSN6
CZF1	FCR1
DAL81	orf19.1201
DAL81	UTR2
DAL81	GAL10
DAL81	GAP1
DAL81	IPT1
DAL81	WOR1
DAL81	NOT5
DAL81	MEP2
DAL81	RNR1
DOT6	ESC4
DOT6	PIN4
DOT6	RSR1
DOT6	MID1
DOT6	FGR47
DOT6	RIM13
DOT6	VPS11
DOT6	RDI1
DOT6	RHB1
DOT6	SET1
DOT6	VID27
DOT6	ECI1
DOT6	CHO1
DOT6	SPT6
EFG1	ALS2
EFG1	CPH2
EFG1	HWP1
EFG1	GCN4
EFG1	MSB2
EFG1	FGR23
EFG1	GPA2
EFG1	MNT1
EFG1	UTR2
EFG1	URA3
EFG1	ALS3
EFG1	HXK1
EFG1	orf19.2350
EFG1	DOT6
EFG1	ECM4
EFG1	PGA59
EFG1	RFG1
EFG1	TPS2
EFG1	FCY2
EFG1	FGR47
EFG1	CDC19
EFG1	SHA3
EFG1	GAL10
EFG1	ADH1
EFG1	GAT2
EFG1	GAP1
EFG1	CPH1
EFG1	ALS4
EFG1	CAT2
EFG1	HST7
EFG1	FGR6-3
EFG1	IPT1
EFG1	WOR1
EFG1	FGR41
EFG1	SIT4
EFG1	ASH1
EFG1	MEP2
EFG1	ALS5
EFG1	ALS1
EFG1	ALS9
EFG1	RAS2
EFG1	TEC1
EFG1	RIM8
EFG1	EFG1
EFG1	ACE2
EFG1	orf19.6465
EFG1	RTA4
EFG1	MHP1
EFG1	TPS1
EFG1	SSN6
EFG1	PMT2
EFG1	FCR1
EFG1	PMR1
EFG1	CSA1
EFG1	NRG1
EFG1	RIM101
EFG1	CHS2
EFG1	MAL2
EFG1	ERG3
EFG1	DFG16
EFH1	CDC39
EFH1	ALS2
EFH1	CPH2
EFH1	HWP1
EFH1	GCN4
EFH1	MSB2
EFH1	SNF2
EFH1	FGR23
EFH1	GPA2
EFH1	IRO1
EFH1	URA3
EFH1	ALS3
EFH1	CYC3
EFH1	CLN3
EFH1	CHA1
EFH1	HXK1
EFH1	orf19.2350
EFH1	PIN4
EFH1	DOT6
EFH1	ECM4
EFH1	IFF5
EFH1	TPS2
EFH1	HSP12
EFH1	FCY2
EFH1	PRE9
EFH1	RHO3
EFH1	CDC19
EFH1	YWP1
EFH1	SUN41
EFH1	SHA3
EFH1	GAL10
EFH1	DDR48
EFH1	CST20
EFH1	GAP1
EFH1	VPS11
EFH1	CPH1
EFH1	orf19.4459
EFH1	ALS4
EFH1	CAT2
EFH1	IFF9
EFH1	HST7
EFH1	FGR6-3
EFH1	IPT1
EFH1	WOR1
EFH1	FGR41
EFH1	FGR6-1
EFH1	SIT4
EFH1	orf19.529
EFH1	ASH1
EFH1	EFH1
EFH1	orf19.5611
EFH1	SWI1
EFH1	ALS1
EFH1	ALS9
EFH1	SNQ2
EFH1	TEC1
EFH1	RIM8
EFH1	ACE2
EFH1	orf19.6326
EFH1	orf19.6465
EFH1	RTA4
EFH1	MHP1
EFH1	TPS1
EFH1	SSN6
EFH1	PMT2
EFH1	PMR1
EFH1	CSA1
EFH1	BCR1
EFH1	CHS2
EFH1	GDA1
EFH1	ALS6
EFH1	FGR34
EFH1	MAL2
EFH1	ERG3
EFH1	HYM1
EFH1	DFG16
EFH1	HOG1
FCR1	UTR2
FCR1	PRA1
FCR1	HSP12
FCR1	CAT2
FCR1	FCR1
FCR3	VPS4
FGR15	CHA1
FGR15	HXK1
FGR15	VPS23
FGR15	NOT4
FGR15	RSR1
FGR15	RGT1
FGR15	FGR47
FGR15	PRE9
FGR15	ADH1
FGR15	MRP2
FGR15	GAT2
FGR15	orf19.4246
FGR15	YVH1
FGR15	CMD1
FGR15	orf19.4459
FGR15	TPK1
FGR15	OLE1
FGR15	CYR1
FGR15	orf19.5576
FGR15	MDR1
FGR15	LIG4
FGR15	NOC2
FGR15	PHR2
FGR15	RPL16A
FGR15	TPS1
FGR15	UBI4
FGR15	ECM29
FGR15	TDH3
FGR15	ASC1
FGR15	RAD53
FGR15	BCR1
FGR15	SSU1
FGR15	AAF1
FGR15	DEF1
FGR15	RPO21
FGR15	ERG3
FGR15	DCK1
FGR15	DCK2
FGR17	CLA4
FGR17	YTA6
FIL1	URA3
FIL1	CAT2
FIL1	HIS4
FIL1	ALS1
FIL1	SSU1
FIL1	GDA1
FIL2	ABG1
FIL2	URA3
FIL2	RSR1
FIL2	KRE5
FIL2	CDC28
FIL2	VPS11
FIL2	HIS4
FIL2	ALS1
FIL2	GIN4
FIL2	TDH3
FKH2	MSB1
FKH2	UTR2
FKH2	NOP7
FKH2	OLE1
FKH2	SNF4
FKH2	RNR1
FKH2	CDC5
FKH2	ACE2
FKH2	UBI4
FKH2	PMR1
FKH2	TSA1
GAL1	orf19.1617
GAL4	MNN2
GAL4	orf19.2350
GAL4	CCN1
GAL4	GAL10
GAL4	CSR1
GAL4	NOP7
GAL4	SNQ2
GAT1	orf19.2419
GAT1	PGA59
GAT1	GAP1
GAT1	MEP2
GAT1	HOG1
GCN4	GCN4
GCN4	CHA1
GCN4	TPK2
GCN4	NOT4
GCN4	ECM4
GCN4	KRE5
GCN4	GAT2
GCN4	GAP1
GCN4	IFF9
GCN4	VPS41
GCN4	orf19.5576
GCN4	ALS5
GCN4	HGC1
GCN4	CCT8
GCN4	orf19.6465
GCN4	TPS1
GCN4	FGR27
GCN4	TCC1
GCN4	TPI1
GCN4	SSN6
GCN4	ASC1
GCN4	CSA1
GCN4	RIM101
GCN4	ERG13
GCN4	SSU1
GCN4	ALS6
GCN4	IFF4
GIS2	CHA1
GLN3	FGR23
GLN3	CLN3
GLN3	IFF5
GLN3	GLN3
GLN3	GAT2
GLN3	RIX7
GLN3	GAP1
GLN3	IFF9
GLN3	orf19.529
GLN3	HIS4
GLN3	MEP2
GLN3	RAS2
GLN3	orf19.6326
GLN3	orf19.6465
GLN3	orf19.6720
GLN3	CSA1
GLN3	ALS6
GZF3	FGR6-10
GZF3	PRA1
GZF3	HSP12
GZF3	GAP1
GZF3	HIS4
GZF3	RDI1
HAC1	CHA1
HAC1	PMT1
HAC1	PMT2
HAC1	BCR1
HAL9	FGR44
HAP3	orf19.1617
HAP3	UBI4
HAP3	FCR1
HAP31	orf19.1617
HAP31	RIX7
HAP31	UBI4
HAP31	FCR1
HAP41	UTR2
HAP41	UBA4
HAP41	IFF5
HAP41	CEK1
HAP41	CEK2
HAP41	CPP1
HAP41	orf19.529
HAP41	orf19.583
HAP41	orf19.6465
HAP41	CSA1
HAP41	FGR34
HAP43	VPS4
HAP5	orf19.1201
HAP5	orf19.583
HAP5	FCR1
HAP5	STE2
HCM1	CLN3
HCM1	RIM21
HCM1	VPS11
HCM1	HST7
HCM1	FKH2
HCM1	orf19.5611
HCM1	MAL2
INO4	FGR6-10
INO4	CDS1
INO4	ESC4
INO4	YAK1
INO4	DFG5
INO4	HXK1
INO4	NOT4
INO4	PGA59
INO4	HSP12
INO4	CCH1
INO4	FCY2
INO4	PRE9
INO4	DBR1
INO4	CDC19
INO4	ADH1
INO4	GAT2
INO4	CST20
INO4	KSP1
INO4	FGR6-3
INO4	NOT5
INO4	SNT1
INO4	SNF4
INO4	orf19.6411
INO4	ECI1
INO4	TPI1
INO4	ERG3
INO4	HOG1
KAR4	CLN3
LEU3	FGR6-10
LEU3	ABG1
LEU3	orf19.2419
LEU3	DOT6
LEU3	ADR1
LEU3	CZF1
LEU3	RHO3
LEU3	CDC19
LEU3	FGR6-3
LEU3	YTM1
LEU3	WOR1
LEU3	SSK1
LEU3	CYR1
LEU3	orf19.5443
LEU3	EFH1
LEU3	PLC1
LEU3	MEP2
LEU3	TEC1
LEU3	EFG1
LEU3	SPA2
LEU3	ERG3
LEU3	HOG1
MAC1	UME6
MAC1	CZF1
MAC1	PRE9
MCM1	FGR6-10
MCM1	CLB2
MCM1	GFA1
MCM1	PGA59
MCM1	PDE2
MCM1	HSP12
MCM1	CDC19
MCM1	CDC28
MCM1	GRR1
MCM1	CPP1
MCM1	CLA4
MCM1	ECM25
MCM1	CDC5
MCM1	HGC1
MCM1	orf19.6326
MCM1	GIN4
MCM1	PMT2
MCM1	STE2
MCM1	ERG3
MCM1	HOG1
MET28	NOP5
MET28	CDS1
MET28	SNF2
MET28	CLN3
MET28	NOT4
MET28	HAC1
MET28	TPS2
MET28	PRA1
MET28	FGR47
MET28	RHO3
MET28	SEP7
MET28	CDC28
MET28	ADH1
MET28	NOP7
MET28	CMD1
MET28	CPP1
MET28	CSI2
MET28	CDC11
MET28	ALS1
MET28	SNQ2
MET28	FGR44
MET28	ACE2
MET28	WHI3
MET28	ECM29
MET28	MKC1
MET28	VPS36
MIG1	HEX3
MIG1	HXK1
MIG1	ADR1
MIG1	CDC19
MIG1	CDC28
MIG1	GLN3
MIG1	DDR48
MIG1	orf19.4459
MIG1	SUV3
MIG1	RDI1
MIG1	TDH3
MIG1	FCR1
MIG1	HGT12
MNL1	VRG4
MNL1	ESC4
MNL1	orf19.1468
MNL1	YAK1
MNL1	IRO1
MNL1	URA3
MNL1	RAS1
MNL1	BCY1
MNL1	HXK1
MNL1	orf19.2330
MNL1	NOT4
MNL1	ECM4
MNL1	PGA59
MNL1	PDE2
MNL1	TPS2
MNL1	HSP12
MNL1	YWP1
MNL1	GAT2
MNL1	orf19.4459
MNL1	WOR1
MNL1	PDX1
MNL1	SSK1
MNL1	OLE1
MNL1	MDR1
MNL1	orf19.5611
MNL1	LIG4
MNL1	DYN1
MNL1	TPS1
MNL1	TPI1
MNL1	UBI4
MNL1	TDH3
MNL1	CHS2
MNL1	ERG3
MRR1	CYC3
MRR1	RFG1
MRR1	ERG1
MRR1	RIX7
MRR1	GAP1
MRR1	OLE1
MRR1	ERG5
MRR1	TEC1
MRR1	UBI4
MRR1	ERG13
MSN4	YAK1
MSN4	IRO1
MSN4	CHA1
MSN4	BCY1
MSN4	FGR15
MSN4	HXK1
MSN4	TPK2
MSN4	NOT4
MSN4	orf19.2419
MSN4	ECM4
MSN4	RFG1
MSN4	PDE2
MSN4	TPS2
MSN4	HSP12
MSN4	IPT1
MSN4	TPK1
MSN4	OLE1
MSN4	FGR6-1
MSN4	MDR1
MSN4	SNQ2
MSN4	CMP1
MSN4	TPS1
MSN4	TDH3
MSN4	TSA1
NDT80	CLB4
NOT4	MSB2
NOT4	TPI1
NRG1	RTA4
OPI1	CDS1
OPI1	HWP1
OPI1	FGR23
OPI1	IFF5
OPI1	IFF9
OPI1	orf19.529
OPI1	ALS5
OPI1	orf19.6465
OPI1	CHO1
OPI1	CSA1
OPI1	ALS6
OPI1	IFF4
orf19.1150	HWP1
orf19.1150	URA3
orf19.1150	CLN3
orf19.1150	CHA1
orf19.1150	GAT2
orf19.1150	RIX7
orf19.1150	GAP1
orf19.1150	WOR1
orf19.1150	orf19.529
orf19.1150	HIS4
orf19.1150	MEP2
orf19.1150	RAS2
orf19.1150	orf19.6326
orf19.1150	orf19.6720
orf19.1150	CSA1
orf19.1150	ALS6
orf19.1150	MKC1
orf19.1150	FGR34
orf19.1228	GCN4
orf19.1228	NOP7
orf19.1228	orf19.583
orf19.1228	NOC2
orf19.1228	UBI4
orf19.1228	FCR1
orf19.1253	ESC4
orf19.1253	ABG1
orf19.1253	FGR23
orf19.1253	URA3
orf19.1253	CYC3
orf19.1253	CHA1
orf19.1253	ADR1
orf19.1253	IFF5
orf19.1253	HSP12
orf19.1253	FGR47
orf19.1253	CDC19
orf19.1253	BNI4
orf19.1253	orf19.4459
orf19.1253	PTC8
orf19.1253	FGR6-1
orf19.1253	orf19.529
orf19.1253	ALS1
orf19.1253	orf19.6465
orf19.1253	CSA1
orf19.1253	RAD6
orf19.1253	CRZ1
orf19.1259	CYC3
orf19.1476	HSP12
orf19.1476	BNI1
orf19.1476	SPT6
orf19.1535	UTR2
orf19.1535	PHR2
orf19.173	UTR2
orf19.173	CLN3
orf19.173	PDE2
orf19.173	PHR1
orf19.173	FGR44
orf19.1757	UME6
orf19.1757	CZF1
orf19.1757	CAT1
orf19.1897	RIM9
orf19.1897	ALS2
orf19.1897	HWP1
orf19.1897	FGR23
orf19.1897	HSP12
orf19.1897	GAL10
orf19.1897	IFF9
orf19.1897	ALS9
orf19.1897	orf19.6465
orf19.1897	IFF4
orf19.2037	orf19.1201
orf19.2037	CHA1
orf19.2037	GAT2
orf19.2037	GAP1
orf19.2037	IPT1
orf19.2037	WOR1
orf19.2037	RNR1
orf19.2037	orf19.6720
orf19.2099	TOR1
orf19.2230	SNQ2
orf19.2236	GCN4
orf19.2236	FAB1
orf19.2236	GPA2
orf19.2236	CLN3
orf19.2236	orf19.2330
orf19.2236	DOT6
orf19.2236	ADR1
orf19.2236	PGA59
orf19.2236	FGR47
orf19.2236	RHO3
orf19.2236	CDC19
orf19.2236	SUN41
orf19.2236	SHA3
orf19.2236	ADH1
orf19.2236	GAT2
orf19.2236	ERG1
orf19.2236	IPT1
orf19.2236	WOR1
orf19.2236	SIT4
orf19.2236	EFH1
orf19.2236	MEP2
orf19.2236	ALS1
orf19.2236	orf19.583
orf19.2236	MOB2
orf19.2236	RPL16A
orf19.2236	EFG1
orf19.2236	TUP1
orf19.2236	WAL1
orf19.2236	TPS1
orf19.2236	TPI1
orf19.2236	TDH3
orf19.2236	MCM1
orf19.2236	BCR1
orf19.2236	VMA7
orf19.2236	HOG1
orf19.2272	GPR1
orf19.2272	ECM4
orf19.2272	PRA1
orf19.2272	RIX7
orf19.2272	OLE1
orf19.2272	PGA10
orf19.2272	AAF1
orf19.2315	CPH2
orf19.2315	CLB2
orf19.2315	HEX3
orf19.2315	MNT2
orf19.2315	GAP1
orf19.2315	MLT1
orf19.2315	PLC1
orf19.2315	ECM29
orf19.2315	HOG1
orf19.2612	CAS4
orf19.2612	IRO1
orf19.2612	CLN3
orf19.2612	HSP12
orf19.2612	SEP7
orf19.2612	GAT2
orf19.2612	DDR48
orf19.2612	SFL1
orf19.2612	KEX2
orf19.2612	FGR41
orf19.2612	BNI1
orf19.2612	ASH1
orf19.2612	ALS1
orf19.2612	TEC1
orf19.2612	CHS2
orf19.2724	CPH2
orf19.2724	IFF5
orf19.2724	SOG2
orf19.2724	orf19.4459
orf19.2724	FGR6-3
orf19.2724	ALS5
orf19.2724	CSA1
orf19.2724	ALS6
orf19.2724	IFF4
orf19.2724	FGR34
orf19.2730	orf19.2330
orf19.2730	MLT1
orf19.2730	TPS1
orf19.2730	VAC8
orf19.2933	STE50
orf19.2933	FLC1
orf19.2933	GAL10
orf19.2933	CDC28
orf19.2933	MEP2
orf19.2933	RDI1
orf19.2933	DCK1
orf19.2933	DCK2
orf19.2961	HGT12
orf19.314	SOG2
orf19.3148	ECM4
orf19.3148	ADH1
orf19.3148	RIX7
orf19.3148	MDR1
orf19.3148	RTA4
orf19.3148	SPT6
orf19.3148	STE11
orf19.3328	HSP12
orf19.3328	orf19.5611
orf19.3328	PGA10
orf19.3328	TPS1
orf19.3469	orf19.2304
orf19.3469	PHR1
orf19.3469	HGC1
orf19.3469	PHR2
orf19.3603	ALS2
orf19.3603	HWP1
orf19.3603	FGR23
orf19.3603	ALS3
orf19.3603	ERG1
orf19.3603	NOP7
orf19.3603	ALS4
orf19.3603	OLE1
orf19.3603	ALS9
orf19.3603	NOC2
orf19.3603	NUP85
orf19.3603	CSA1
orf19.3603	IFF4
orf19.3603	FGR34
orf19.3643	ALS2
orf19.3643	HWP1
orf19.3643	FGR23
orf19.3643	ALS3
orf19.3643	IFF5
orf19.3643	ERG1
orf19.3643	NOP7
orf19.3643	ALS4
orf19.3643	OLE1
orf19.3643	orf19.529
orf19.3643	FGR17
orf19.3643	ALS9
orf19.3643	NOC2
orf19.3643	NUP85
orf19.3643	orf19.6465
orf19.3643	CSA1
orf19.3643	ALS6
orf19.3643	FGR34
orf19.3817	OLE1
orf19.3865	ESC4
orf19.3865	CAS4
orf19.3865	orf19.2350
orf19.3865	HSP12
orf19.3865	orf19.4459
orf19.3865	CAT2
orf19.3865	orf19.5611
orf19.3865	RDI1
orf19.3865	NRG1
orf19.3865	ERG3
orf19.3928	CLN3
orf19.3928	PHR1
orf19.3928	FGR44
orf19.3928	PHR2
orf19.3969	ALS2
orf19.3969	ALS4
orf19.3969	ALS9
orf19.3969	STE13
orf19.3969	orf19.6465
orf19.3969	CSA1
orf19.3969	ALS6
orf19.4281	ABG1
orf19.4281	ALS3
orf19.4281	orf19.3900
orf19.4281	ALS4
orf19.4281	RPL16A
orf19.4281	ASC1
orf19.4282	ALS2
orf19.4282	ABG1
orf19.4282	ALS3
orf19.4282	ALS4
orf19.4282	ALS9
orf19.4282	RPL16A
orf19.4282	ASC1
orf19.4342	CPH2
orf19.4342	ADR1
orf19.4342	SHA3
orf19.4342	GAT2
orf19.4342	RIX7
orf19.4342	OLE1
orf19.4342	EFH1
orf19.4342	ALS1
orf19.4342	EFG1
orf19.4342	RTA4
orf19.4722	CPH2
orf19.4722	TOR1
orf19.4722	orf19.2419
orf19.4722	GAP1
orf19.4722	orf19.5443
orf19.4722	PEP7
orf19.4722	CAT1
orf19.4725	FGR6-10
orf19.4725	CLB2
orf19.4725	MSB2
orf19.4725	HXK1
orf19.4725	orf19.2350
orf19.4725	PGA59
orf19.4725	GAT2
orf19.4725	FGR6-3
orf19.4725	CLA4
orf19.4725	EFH1
orf19.4725	CDC5
orf19.4725	HGC1
orf19.4725	PHR2
orf19.4725	EFG1
orf19.4725	orf19.6326
orf19.4725	GIN4
orf19.4972	URA3
orf19.4972	orf19.2350
orf19.4972	CEK1
orf19.4972	TPS2
orf19.4972	ADH1
orf19.4972	CEK2
orf19.4972	EFH1
orf19.4972	LIG4
orf19.4972	STE13
orf19.4972	RAS2
orf19.4972	EFG1
orf19.4972	TPS1
orf19.4972	FCR1
orf19.4972	PMR1
orf19.4972	CLB4
orf19.4972	CHS2
orf19.4972	CRZ1
orf19.5041	FGR6-10
orf19.5041	HWP1
orf19.5041	CLB2
orf19.5041	MSB2
orf19.5041	HEX3
orf19.5041	GFA1
orf19.5041	UTR2
orf19.5041	IRO1
orf19.5041	CLN3
orf19.5041	HAP5
orf19.5041	orf19.2350
orf19.5041	DOT6
orf19.5041	RSR1
orf19.5041	ADR1
orf19.5041	PGA59
orf19.5041	CEK1
orf19.5041	HSP12
orf19.5041	SHA3
orf19.5041	PHR1
orf19.5041	DDR48
orf19.5041	SFL1
orf19.5041	CEK2
orf19.5041	IPT1
orf19.5041	WOR1
orf19.5041	DIP2
orf19.5041	SIT4
orf19.5041	orf19.529
orf19.5041	EFH1
orf19.5041	SNQ2
orf19.5041	RNR1
orf19.5041	HGC1
orf19.5041	PHR2
orf19.5041	orf19.6326
orf19.5041	SSN6
orf19.5041	CSA1
orf19.5041	NRG1
orf19.5041	BCR1
orf19.5041	CHS2
orf19.5041	ALS6
orf19.5041	IFF4
orf19.5041	FGR34
orf19.5210	CLN3
orf19.5210	CHA1
orf19.5210	PRA1
orf19.5210	HSP12
orf19.5210	DDR48
orf19.5210	CSH1
orf19.5210	CAT2
orf19.5210	orf19.5611
orf19.5312	FLO8
orf19.5312	NOP5
orf19.5312	CDS1
orf19.5312	SNF2
orf19.5312	IRO1
orf19.5312	FGR15
orf19.5312	orf19.2330
orf19.5312	RSR1
orf19.5312	TPS2
orf19.5312	PRA1
orf19.5312	HSP12
orf19.5312	CTA1
orf19.5312	FGR47
orf19.5312	SEP7
orf19.5312	ADH1
orf19.5312	NOP7
orf19.5312	RIX7
orf19.5312	YVH1
orf19.5312	orf19.4615
orf19.5312	VPS41
orf19.5312	FGR41
orf19.5312	CHS3
orf19.5312	CSI2
orf19.5312	CDC11
orf19.5312	ALS1
orf19.5312	SNQ2
orf19.5312	FGR44
orf19.5312	ACE2
orf19.5312	CHO1
orf19.5312	UBI4
orf19.5312	ECM29
orf19.5312	ASC1
orf19.5312	CHS2
orf19.5326	HEX3
orf19.5326	KRE5
orf19.5326	CDC19
orf19.5326	CDC28
orf19.5326	GLN3
orf19.5326	orf19.4459
orf19.5326	SUV3
orf19.5326	orf19.5611
orf19.5326	RDI1
orf19.5326	FCR1
orf19.5326	HGT12
orf19.5326	VPS36
orf19.5390	CLB2
orf19.5390	NOP7
orf19.5390	FGR41
orf19.5390	OLE1
orf19.5390	orf19.5443
orf19.5390	SNF4
orf19.5390	RNR1
orf19.5390	CDC5
orf19.5390	orf19.6326
orf19.5390	UBI4
orf19.5390	PMR1
orf19.5626	GFA1
orf19.5626	DFG5
orf19.5626	orf19.2304
orf19.5626	HSP12
orf19.5626	SUN41
orf19.5626	DDR48
orf19.5626	CSH1
orf19.5626	IPT1
orf19.5626	CHS3
orf19.5626	orf19.6326
orf19.5626	CHS2
orf19.5626	MKC1
orf19.5626	HOG1
orf19.5855	ESC4
orf19.5855	CLB2
orf19.5855	orf19.1468
orf19.5855	IRO1
orf19.5855	CLN3
orf19.5855	RGT1
orf19.5855	HSL1
orf19.5855	FGR6-3
orf19.5855	SSU81
orf19.5855	CLA4
orf19.5855	PLC1
orf19.5855	ALS1
orf19.5855	SNQ2
orf19.5855	HGC1
orf19.5855	PHR2
orf19.5855	orf19.6411
orf19.5855	GIN4
orf19.5855	TDH3
orf19.5855	orf19.7232
orf19.5855	CHS2
orf19.5855	TSA1
orf19.5953	NOP5
orf19.5953	VRG4
orf19.5953	ESC4
orf19.5953	POB3
orf19.5953	orf19.1617
orf19.5953	GFA1
orf19.5953	MNT1
orf19.5953	TOR1
orf19.5953	UBA4
orf19.5953	orf19.2330
orf19.5953	BIG1
orf19.5953	HAC1
orf19.5953	RSR1
orf19.5953	ADR1
orf19.5953	CEK1
orf19.5953	PDE2
orf19.5953	CZF1
orf19.5953	CTA1
orf19.5953	RHO3
orf19.5953	YWP1
orf19.5953	SHA3
orf19.5953	orf19.3796
orf19.5953	CDC28
orf19.5953	ADH1
orf19.5953	CNB1
orf19.5953	MRP2
orf19.5953	ERG1
orf19.5953	NOP7
orf19.5953	orf19.4246
orf19.5953	GAP1
orf19.5953	YVH1
orf19.5953	orf19.4459
orf19.5953	ALS4
orf19.5953	CEK2
orf19.5953	IFF9
orf19.5953	YTM1
orf19.5953	CPP1
orf19.5953	SSK1
orf19.5953	SRV2
orf19.5953	OLE1
orf19.5953	ERG5
orf19.5953	SIT4
orf19.5953	CSI2
orf19.5953	orf19.529
orf19.5953	orf19.5443
orf19.5953	orf19.5576
orf19.5953	MDR1
orf19.5953	MEP2
orf19.5953	PGA10
orf19.5953	ALS9
orf19.5953	SNQ2
orf19.5953	NOC2
orf19.5953	RAS2
orf19.5953	HGC1
orf19.5953	SNF7
orf19.5953	RPL16A
orf19.5953	SPA2
orf19.5953	orf19.6411
orf19.5953	TPI1
orf19.5953	UBI4
orf19.5953	TDH3
orf19.5953	STE2
orf19.5953	PMR1
orf19.5953	CSA1
orf19.5953	ERG13
orf19.5953	SSU1
orf19.5953	DEF1
orf19.5953	HYM1
orf19.5953	HOG1
orf19.5975	ALS2
orf19.5975	CPH2
orf19.5975	CLN3
orf19.5975	CHA1
orf19.5975	HXK1
orf19.5975	orf19.2330
orf19.5975	PIN4
orf19.5975	ADR1
orf19.5975	HSP12
orf19.5975	BEM1
orf19.5975	HST7
orf19.5975	OLE1
orf19.5975	ERG5
orf19.5975	FGR6-1
orf19.5975	ALS9
orf19.5975	NOC2
orf19.5975	TEC1
orf19.5975	ECI1
orf19.5975	TPS1
orf19.5975	NPL3
orf19.6102	orf19.5611
orf19.6309	ALS2
orf19.6309	HWP1
orf19.6309	FGR23
orf19.6309	ALS3
orf19.6309	IFF5
orf19.6309	SHA3
orf19.6309	ERG1
orf19.6309	ALS4
orf19.6309	IFF9
orf19.6309	OLE1
orf19.6309	orf19.529
orf19.6309	FGR17
orf19.6309	NOC2
orf19.6309	NUP85
orf19.6309	orf19.6465
orf19.6309	ALS6
orf19.6309	IFF4
orf19.6309	FGR34
orf19.6393	orf19.1617
orf19.6393	TPS1
orf19.6719	MDR1
orf19.6726	RGT1
orf19.6726	PRA1
orf19.6726	HSP12
orf19.6824	CDC19
orf19.6824	orf19.5443
orf19.6824	TDH3
orf19.6874	CAT2
orf19.6874	GDA1
orf19.7017	CPH2
orf19.7017	CLN3
orf19.7017	orf19.2419
orf19.7017	PIN4
orf19.7017	PGA59
orf19.7017	CEK1
orf19.7017	HSP12
orf19.7017	PRE9
orf19.7017	ERG1
orf19.7017	VPS11
orf19.7017	orf19.4459
orf19.7017	CEK2
orf19.7017	HST7
orf19.7017	FGR6-3
orf19.7017	DRG1
orf19.7017	PLC1
orf19.7017	orf19.5611
orf19.7017	ALS1
orf19.7017	CDC5
orf19.7017	HGC1
orf19.7017	NRG1
orf19.7017	MAL2
orf19.861	NOP5
orf19.861	SPT5
orf19.861	MNT2
orf19.861	orf19.1897
orf19.861	BCY1
orf19.861	UBA4
orf19.861	MNN2
orf19.861	NOT4
orf19.861	ECM4
orf19.861	TPS2
orf19.861	CCN1
orf19.861	FCY2
orf19.861	PRE9
orf19.861	orf19.3796
orf19.861	PMT6
orf19.861	ADH1
orf19.861	ERG1
orf19.861	orf19.4459
orf19.861	CSH1
orf19.861	HST7
orf19.861	YTM1
orf19.861	WOR1
orf19.861	PDX1
orf19.861	OLE1
orf19.861	ERG5
orf19.861	FGR6-1
orf19.861	orf19.5429
orf19.861	orf19.5576
orf19.861	MDR1
orf19.861	HIS4
orf19.861	PGA10
orf19.861	SNQ2
orf19.861	RNR1
orf19.861	DYN1
orf19.861	CCT8
orf19.861	CAT1
orf19.861	VID27
orf19.861	orf19.6326
orf19.861	MDS3
orf19.861	UBI4
orf19.861	ASC1
orf19.861	PEP8
orf19.861	STE2
orf19.861	ERG13
orf19.861	TSA1
orf19.861	AAF1
orf19.861	DEF1
orf19.861	MAL2
orf19.861	ERG3
orf19.861	VMA7
orf19.952	CLB2
orf19.952	MSB2
orf19.952	ABG1
orf19.952	GFA1
orf19.952	UTR2
orf19.952	orf19.2746
orf19.952	PGA59
orf19.952	PDE2
orf19.952	HSP12
orf19.952	CDC19
orf19.952	CDC28
orf19.952	GRR1
orf19.952	CPP1
orf19.952	CLA4
orf19.952	ECM25
orf19.952	PEP7
orf19.952	CDC5
orf19.952	HGC1
orf19.952	CMP1
orf19.952	orf19.6326
orf19.952	GIN4
orf19.952	PMT2
orf19.952	STE2
orf19.952	ERG3
orf19.952	HOG1
PPR1	URA3
PUT3	ALS2
PUT3	ALS3
PUT3	CHA1
PUT3	RIX7
PUT3	ALS4
PUT3	YTM1
PUT3	RPL16A
PUT3	orf19.6326
PUT3	TSA1
RAP1	FLO8
RAP1	CPH2
RAP1	CLB2
RAP1	SPT5
RAP1	FAB1
RAP1	FGR23
RAP1	UTR2
RAP1	orf19.2330
RAP1	orf19.2350
RAP1	DOT6
RAP1	HSP12
RAP1	CCH1
RAP1	FGR47
RAP1	RHO3
RAP1	CDC19
RAP1	SUN41
RAP1	CDC28
RAP1	ADH1
RAP1	GAT2
RAP1	ERG1
RAP1	VPS11
RAP1	SUV3
RAP1	WOR1
RAP1	ERG5
RAP1	orf19.529
RAP1	EFH1
RAP1	HIS4
RAP1	SWI1
RAP1	MEP2
RAP1	SNF4
RAP1	RAS2
RAP1	RDI1
RAP1	MOB2
RAP1	RPL16A
RAP1	WAL1
RAP1	TCC1
RAP1	TPI1
RAP1	UBI4
RAP1	SSN6
RAP1	TDH3
RAP1	ASC1
RAP1	PMR1
RAP1	CSA1
RAP1	BCR1
RAP1	ERG13
RAP1	CRZ1
RAP1	IFF4
RAP1	DEF1
RAP1	VPS36
RAP1	HOG1
RFG1	CPH2
RFG1	FGR6-10
RFG1	FGR23
RFG1	UTR2
RFG1	UME6
RFG1	HXK1
RFG1	RFG1
RFG1	IFF5
RFG1	CZF1
RFG1	HSP12
RFG1	CCN1
RFG1	CDC19
RFG1	orf19.3796
RFG1	GAT2
RFG1	orf19.4459
RFG1	IFF9
RFG1	FGR6-3
RFG1	OLE1
RFG1	EFH1
RFG1	orf19.5611
RFG1	ALS5
RFG1	orf19.6326
RFG1	orf19.6465
RFG1	RTA4
RFG1	CSA1
RFG1	NRG1
RFG1	ALS6
RFG1	TSA1
RFG1	IFF4
RFG1	MAL2
RFG1	ERG3
RGT1	ECM4
RGT1	SHA3
RGT1	orf19.4459
RGT1	RHB1
RGT1	PMR1
RGT1	CHS2
RIM101	FGR23
RIM101	orf19.1617
RIM101	UTR2
RIM101	IFF5
RIM101	PRA1
RIM101	FGR47
RIM101	DDR48
RIM101	RIX7
RIM101	ALS4
RIM101	ALS1
RIM101	ALS9
RIM101	RTA4
RIM101	CSA1
RIM101	ALS6
RIM101	IFF4
RIM101	FGR34
RLM1	GFA1
RLM1	UTR2
RLM1	DFG5
RLM1	orf19.2304
RLM1	PGA59
RLM1	RIM21
RLM1	SUN41
RLM1	IPT1
RLM1	CHS3
RLM1	CHS2
RLM1	HOG1
RME1	ALS2
RME1	CPH2
RME1	FGR6-10
RME1	HWP1
RME1	FGR23
RME1	UME6
RME1	IFF5
RME1	CZF1
RME1	YWP1
RME1	GAP1
RME1	ALS4
RME1	CAT2
RME1	IFF9
RME1	FGR6-3
RME1	orf19.529
RME1	ALS9
RME1	HGC1
RME1	orf19.6465
RME1	CSA1
RME1	ALS6
RPN4	CDC39
RPN4	NOP5
RPN4	CHA1
RPN4	BCY1
RPN4	TPK2
RPN4	orf19.2330
RPN4	VPS23
RPN4	NOT4
RPN4	RGT1
RPN4	FGR47
RPN4	SHA3
RPN4	ADH1
RPN4	MRP2
RPN4	GAT2
RPN4	orf19.4246
RPN4	YVH1
RPN4	SOG2
RPN4	orf19.4459
RPN4	FGR6-3
RPN4	TPK1
RPN4	OLE1
RPN4	CYR1
RPN4	PMT1
RPN4	ENP1
RPN4	orf19.5576
RPN4	MDR1
RPN4	PGA10
RPN4	NOC2
RPN4	RPL16A
RPN4	TPS1
RPN4	UBI4
RPN4	ECM29
RPN4	TDH3
RPN4	ASC1
RPN4	BCR1
RPN4	DEF1
RPN4	SPT3
RPN4	MAL2
RPN4	ERG3
RPN4	DCK1
RPN4	DCK2
SFL1	ALS2
SFL1	ALS3
SFL1	ALS4
SFL1	orf19.529
SFL1	CSA1
SFL1	FGR34
SFU1	GCN4
SFU1	FGR23
SFU1	CLN3
SFU1	IFF5
SFU1	GLN3
SFU1	GAT2
SFU1	GAP1
SFU1	IFF9
SFU1	WOR1
SFU1	MEP2
SFU1	orf19.6720
SFU1	CSA1
SFU1	MKC1
SFU1	FGR34
SKN7	ALS2
SKN7	CPH2
SKN7	HWP1
SKN7	URA3
SKN7	RAS1
SKN7	ALS3
SKN7	orf19.2304
SKN7	DOT6
SKN7	PGA59
SKN7	IFF5
SKN7	GAT2
SKN7	DDR48
SKN7	orf19.4459
SKN7	SFL1
SKN7	ALS4
SKN7	IFF9
SKN7	OLE1
SKN7	orf19.529
SKN7	EFH1
SKN7	orf19.5611
SKN7	ALS5
SKN7	ALS1
SKN7	ALS9
SKN7	orf19.583
SKN7	RDI1
SKN7	EFG1
SKN7	orf19.6326
SKN7	CSA1
SKN7	BCR1
SKN7	CHS2
SKN7	ALS6
SKN7	TSA1
SKN7	FGR34
SKO1	FGR6-10
SKO1	HWP1
SKO1	FGR23
SKO1	RFG1
SKO1	IFF5
SKO1	HSP12
SKO1	RHO3
SKO1	GAT2
SKO1	OLE1
SKO1	CSI2
SKO1	orf19.529
SKO1	EFH1
SKO1	ENP1
SKO1	MDR1
SKO1	orf19.5611
SKO1	HIS4
SKO1	NUP85
SKO1	EFG1
SKO1	orf19.6465
SKO1	STE2
SKO1	CSA1
SKO1	IFF4
SKO1	FGR34
SKO1	VPS36
SPT23	orf19.2419
SPT23	HAC1
SPT23	ERG1
SPT23	OLE1
SPT23	ERG5
SPT23	ERG3
STB5	NOP5
STB5	CHA1
STB5	VPS28
STB5	DOT6
STB5	SHA3
STB5	GAT2
STB5	GAP1
STB5	HST7
STB5	TPK1
STB5	FGR6-1
STB5	SWI1
STB5	SNQ2
STB5	RNR1
STB5	HOG1
STP2	ECM4
STP2	ADR1
STP2	PDE2
STP2	PRA1
STP2	PTC8
STP2	FGR44
STP2	STE2
STP3	ZCF11
STP3	ADR1
STP3	PDE2
STP3	PRA1
STP3	PMT6
STP3	DDR48
STP3	PTC8
STP3	CMP1
STP3	SNF7
STP3	IRS4
STP3	STE2
SWI4	FGR6-10
SWI4	HWP1
SWI4	CLB2
SWI4	HEX3
SWI4	GFA1
SWI4	UTR2
SWI4	IRO1
SWI4	CLN3
SWI4	HAP5
SWI4	orf19.2350
SWI4	RSR1
SWI4	CEK1
SWI4	SHA3
SWI4	PHR1
SWI4	GAT2
SWI4	CSH1
SWI4	CEK2
SWI4	IFF9
SWI4	FGR6-3
SWI4	IPT1
SWI4	WOR1
SWI4	CLA4
SWI4	CHS3
SWI4	DIP2
SWI4	SIT4
SWI4	orf19.529
SWI4	EFH1
SWI4	ALS5
SWI4	HGC1
SWI4	PHR2
SWI4	EFG1
SWI4	orf19.6326
SWI4	GIN4
SWI4	TCC1
SWI4	NRG1
SWI4	TSA1
SWI4	FGR34
SWI4	ERG3
SWI4	HOG1
TAC1	CPH2
TAC1	NOC2
TAC1	FGR44
TEC1	CPH2
TEC1	GCN4
TEC1	ERG24
TEC1	FGR23
TEC1	GFA1
TEC1	UTR2
TEC1	CYC3
TEC1	PGA59
TEC1	RFG1
TEC1	IFF5
TEC1	CEK1
TEC1	BMH1
TEC1	FCY2
TEC1	FGR47
TEC1	CDC19
TEC1	ADH1
TEC1	GAT2
TEC1	DDR48
TEC1	HSL1
TEC1	BEM1
TEC1	IFF9
TEC1	FGR6-3
TEC1	SSU81
TEC1	CPP1
TEC1	WOR1
TEC1	MLT1
TEC1	SIT4
TEC1	orf19.529
TEC1	EFH1
TEC1	MEP2
TEC1	ALS5
TEC1	TEC1
TEC1	RHB1
TEC1	EFG1
TEC1	orf19.6465
TEC1	CSA1
TEC1	ALS6
TEC1	IFF4
TEC1	IAH1
TEC1	VPS36
TEC1	DFG16
TLO1	ABG1
TLO1	ALS3
TLO1	ALS4
TLO1	RPL16A
TLO1	ASC1
TLO10	ALS2
TLO10	ABG1
TLO10	ALS3
TLO10	ALS4
TLO10	RPL16A
TLO9	ALS2
TLO9	ABG1
TLO9	ALS4
TLO9	ALS9
TLO9	RPL16A
TYE7	CEK1
TYE7	CDC19
TYE7	TDH3
UGA3	orf19.1468
UGA3	orf19.1617
UGA3	FGR47
UGA32	orf19.1468
UGA32	FGR47
UGA32	SET1
UGA33	ESC4
UGA33	SNF2
UGA33	BCY1
UGA33	CAT2
UGA33	KIP4
UGA33	CAT1
UGA33	TCC1
UGA33	CHO1
UGA33	UBI4
UGA33	SSN6
UGA33	FCR1
UGA33	RAD53
UME6	ESC4
UME6	FGR38
UME6	KIP4
UME6	SWI1
UME6	RAS2
UME6	TCC1
UME6	UBI4
UME6	ECM29
UME6	SSN6
UME6	FCR1
UME7	ESC4
UME7	BCY1
UME7	FGR38
UME7	CAT2
UME7	SWI1
UME7	RAS2
UME7	CAT1
UME7	TCC1
UME7	CHO1
UME7	UBI4
UME7	SSN6
UME7	FCR1
UPC2	CPH2
UPC2	ERG24
UPC2	MNT1
UPC2	VPS23
UPC2	HSP12
UPC2	CDC42
UPC2	orf19.4459
UPC2	CSH1
UPC2	CDC10
UPC2	ENP1
UPC2	RAC1
UPC2	ERG3
WAR1	TPS1
ZCF1	CPH2
ZCF10	UTR2
ZCF10	PRA1
ZCF10	HSP12
ZCF10	GAP1
ZCF10	FCR1
ZCF12	CPH2
ZCF12	NOT4
ZCF12	HSP12
ZCF12	GRR1
ZCF12	ERG1
ZCF12	FGR6-1
ZCF12	orf19.5576
ZCF12	RNR1
ZCF12	RDI1
ZCF12	RIM8
ZCF12	ERG13
ZCF12	ERG3
ZCF14	CYC3
ZCF14	MNN2
ZCF14	RFG1
ZCF14	ERG1
ZCF14	GAP1
ZCF14	OLE1
ZCF14	UBI4
ZCF14	ERG13
ZCF14	TSA1
ZCF14	ERG3
ZCF16	UTR2
ZCF16	PRA1
ZCF16	CAT2
ZCF16	FCR1
ZCF17	CPH2
ZCF17	orf19.1617
ZCF17	MNT1
ZCF17	VPS23
ZCF17	RIM21
ZCF17	DDR48
ZCF17	CMD1
ZCF17	orf19.4459
ZCF17	CSH1
ZCF17	CDC10
ZCF17	ERG3
ZCF2	ALS3
ZCF2	CHA1
ZCF2	ERG1
ZCF2	RIX7
ZCF2	YTM1
ZCF2	OLE1
ZCF2	KIP4
ZCF2	RPL16A
ZCF20	CYC3
ZCF20	MNN2
ZCF20	ERG1
ZCF20	RIX7
ZCF20	GAP1
ZCF20	OLE1
ZCF20	ERG5
ZCF20	TEC1
ZCF20	ERG13
ZCF20	TSA1
ZCF20	ERG3
ZCF22	ESC4
ZCF22	SNF2
ZCF22	BCY1
ZCF22	CAT2
ZCF22	RAS2
ZCF22	CAT1
ZCF22	TCC1
[truncated: 150 more rows]

## Sheet: planktonic GRN
TF	Target gene
ACE2	RAS1
ACE2	SFL1
ACE2	WOR1
ACE2	FGR41
ACE2	SNQ2
ADR1	ALS3
ADR1	HXK1
ADR1	orf19.2330
ADR1	orf19.2350
ADR1	PIN4
ADR1	ADR1
ADR1	CMD1
ADR1	HST7
ADR1	ERG5
ADR1	ALS9
ADR1	NOC2
ADR1	TEC1
ADR1	CAT1
ADR1	ECI1
ADR1	TPS1
ADR1	BCR1
ADR1	NPL3
ADR1	SSU1
ARG81	orf19.1617
ARG81	ALS3
ARG81	NOT4
ARG81	ALS9
ARG81	NOC2
ARG81	FGR44
ARG83	orf19.1617
ARG83	ALS3
ARG83	NOT4
ARG83	SEP7
ARG83	ALS4
ARG83	ALS9
ARG83	NOC2
ARG83	FGR44
ASH1	FGR23
ASH1	IFF5
ASH1	INT1
ASH1	IFF9
ASH1	orf19.529
ASH1	ALS5
ASH1	PHR2
ASH1	orf19.6465
ASH1	ALS6
ASH1	IFF4
ASH1	FGR34
BCR1	OSH3
BCR1	ZCF11
BCR1	GAL10
CAP1	HWP1
CAP1	FGR23
CAP1	CYC3
CAP1	orf19.2330
CAP1	HSP12
CAP1	RIM21
CAP1	RHO3
CAP1	MRP2
CAP1	GAP1
CAP1	HSL1
CAP1	IFF9
CAP1	CSI2
CAP1	orf19.5443
CAP1	MDR1
CAP1	ALS5
CAP1	ALS1
CAP1	orf19.6326
CAP1	orf19.6465
CAP1	orf19.6587
CAP1	MDS3
CAP1	CSA1
CAP1	SSU1
CAP1	FGR34
CAP1	SCH9
CAS5	HEX3
CAS5	HXK1
CAS5	ADR1
CAS5	HSP12
CAS5	CCH1
CAS5	CDC19
CAS5	CDC28
CAS5	GLN3
CAS5	orf19.4459
CAS5	orf19.5611
CAS5	RDI1
CAS5	HGT12
CAS5	VPS36
CBF1	CDC39
CBF1	FAB1
CBF1	MNT2
CBF1	FGR15
CBF1	HAC1
CBF1	RHO3
CBF1	KSP1
CBF1	NOT5
CBF1	OLE1
CBF1	orf19.5576
CBF1	SPT6
CDC14	CDC19
CDC14	TCC1
CPH1	FGR6-10
CPH1	CDS1
CPH1	HWP1
CPH1	GCN4
CPH1	INP51
CPH1	MSB2
CPH1	ERG24
CPH1	FGR23
CPH1	GPA2
CPH1	UTR2
CPH1	CYC3
CPH1	CLN3
CPH1	CHA1
CPH1	BCY1
CPH1	HXK1
CPH1	TOR1
CPH1	HAC1
CPH1	RSR1
CPH1	RFG1
CPH1	IFF5
CPH1	BMH1
CPH1	HSP12
CPH1	CDC24
CPH1	CCH1
CPH1	FGR47
CPH1	RHO3
CPH1	SHA3
CPH1	ADH1
CPH1	GAT2
CPH1	DDR48
CPH1	KSP1
CPH1	CSH1
CPH1	SFL1
CPH1	CEK2
CPH1	BEM1
CPH1	IFF9
CPH1	FGR6-3
CPH1	CPP1
CPH1	WOR1
CPH1	CLA4
CPH1	CBK1
CPH1	NOT5
CPH1	SIT4
CPH1	orf19.529
CPH1	MDR1
CPH1	HIS4
CPH1	ALS5
CPH1	LIG4
CPH1	orf19.583
CPH1	STE13
CPH1	TEC1
CPH1	RDI1
CPH1	RHB1
CPH1	PHR2
CPH1	EFG1
CPH1	RAC1
CPH1	orf19.6465
CPH1	UBI4
CPH1	TDH3
CPH1	STE2
CPH1	CSA1
CPH1	RIM101
CPH1	CHS2
CPH1	ALS6
CPH1	IFF4
CPH1	FGR34
CPH1	MAL2
CPH1	VPS36
CPH1	HYM1
CPH1	SCH9
CPH1	DFG16
CPH2	ALS2
CPH2	CPH2
CPH2	STE50
CPH2	CHA1
CPH2	YWP1
CPH2	CSH1
CPH2	ALS4
CPH2	PTC8
CPH2	ALS9
CPH2	RDI1
CRZ1	URA3
CRZ1	orf19.2350
CRZ1	HAC1
CRZ1	CEK1
CRZ1	TPS2
CRZ1	CCN1
CRZ1	ADH1
CRZ1	EFH1
CRZ1	STE13
CRZ1	RAS2
CRZ1	CMP1
CRZ1	EFG1
CRZ1	TPS1
CRZ1	PMR1
CRZ1	CLB4
CRZ1	CRZ1
CRZ1	VPS36
CRZ2	URA3
CRZ2	HAC1
CRZ2	TPS2
CRZ2	ADH1
CRZ2	CEK2
CRZ2	EFH1
CRZ2	STE13
CRZ2	RAS2
CRZ2	CMP1
CRZ2	EFG1
CRZ2	FCR1
CRZ2	PMR1
CRZ2	CHS2
CRZ2	CRZ1
CSR1	IRO1
CSR1	CHA1
CSR1	CSR1
CSR1	ADH1
CSR1	orf19.4459
CSR1	orf19.5611
CSR1	ACE2
CSR1	TSA1
CTA2	ABG1
CTA2	orf19.3900
CTA2	RPL16A
CTA24	orf19.3900
CTA24	ALS9
CTA24	RPL16A
CTA4	UTR2
CTA4	UME6
CTA4	FGR47
CTA4	GAL10
CTA4	BEM1
CTA4	RIM8
CTA4	ECI1
CTA4	MCM1
CTA4	SSU1
CTA7	NOT4
CTA8	CPH2
CTA8	FGR15
CTA8	HXK1
CTA8	ECM4
CTA8	RIM13
CTA8	KSP1
CTA8	orf19.4459
CTA8	CAT2
CTA8	ENP1
CTA8	orf19.5611
CTA8	SNQ2
CTA8	TEC1
CTA8	CMP1
CTA8	orf19.6587
CTA8	MHP1
CTA8	UBI4
CTA8	ECM29
CTA8	TDH3
CTA8	PMR1
CTA8	NRG1
CTA8	BCR1
CUP9	CPH2
CUP9	INP51
CUP9	IRO1
CUP9	orf19.2304
CUP9	ERG5
CUP9	FGR6-1
CUP9	CSI2
CUP9	RAS2
CUP9	CCT8
CUP9	WAL1
CUP9	RIM101
CWT1	ERG3
CZF1	FGR38
CZF1	KIP4
CZF1	SWI1
CZF1	RAS2
CZF1	CAT1
CZF1	TCC1
CZF1	CHO1
CZF1	ECM29
CZF1	FCR1
CZF1	RAD53
DAL81	orf19.1201
DAL81	UTR2
DAL81	CHA1
DAL81	GAL10
DAL81	GAT2
DAL81	GAP1
DAL81	WOR1
DAL81	NOT5
DAL81	MEP2
DAL81	RNR1
DAL81	orf19.6326
DOT6	orf19.1897
DOT6	HAP5
DOT6	RSR1
DOT6	FGR47
DOT6	RIM13
DOT6	VPS11
DOT6	CMD1
DOT6	CPH1
DOT6	CLA4
DOT6	RDI1
DOT6	RHB1
DOT6	SET1
DOT6	TPI1
DOT6	SPT6
EFG1	CDC39
EFG1	CPH2
EFG1	FGR6-10
EFG1	OSH3
EFG1	HWP1
EFG1	GCN4
EFG1	MSB2
EFG1	SNF2
EFG1	FGR23
EFG1	MNT1
EFG1	IRO1
EFG1	CYC3
EFG1	CLN3
EFG1	HXK1
EFG1	orf19.2350
EFG1	DOT6
EFG1	PGA59
EFG1	RFG1
EFG1	TPS2
EFG1	HSP12
EFG1	RIM21
EFG1	FCY2
EFG1	FGR47
EFG1	PRE9
EFG1	RHO3
EFG1	CDC19
EFG1	YWP1
EFG1	SUN41
EFG1	SHA3
EFG1	GAL10
EFG1	ADH1
EFG1	DDR48
EFG1	CST20
EFG1	GAP1
EFG1	VPS11
EFG1	CPH1
EFG1	orf19.4459
EFG1	ALS4
EFG1	IFF9
EFG1	HST7
EFG1	IPT1
EFG1	WOR1
EFG1	FGR41
EFG1	SIT4
EFG1	orf19.529
EFG1	ASH1
EFG1	EFH1
EFG1	orf19.5611
EFG1	HIS4
EFG1	MEP2
EFG1	ALS5
EFG1	ALS1
EFG1	ALS9
EFG1	SNQ2
EFG1	TEC1
EFG1	RIM8
EFG1	EFG1
EFG1	ACE2
EFG1	orf19.6326
EFG1	RTA4
EFG1	MHP1
EFG1	TCC1
EFG1	SSN6
EFG1	PMT2
EFG1	FCR1
EFG1	PMR1
EFG1	CHS2
EFG1	GDA1
EFG1	ALS6
EFG1	IFF4
EFG1	ERG3
EFG1	HYM1
EFG1	DFG16
EFG1	SKN7
EFH1	CDC39
EFH1	ALS2
EFH1	FGR6-10
EFH1	GCN4
EFH1	MSB2
EFH1	FGR23
EFH1	MNT1
EFH1	UTR2
EFH1	IRO1
EFH1	URA3
EFH1	ALS3
EFH1	CLN3
EFH1	CHA1
EFH1	orf19.2350
EFH1	DOT6
EFH1	PGA59
EFH1	IFF5
EFH1	HSP12
EFH1	FCY2
EFH1	FGR47
EFH1	RHO3
EFH1	CDC19
EFH1	SUN41
EFH1	SHA3
EFH1	GAL10
EFH1	ADH1
EFH1	GAT2
EFH1	DDR48
EFH1	VPS11
EFH1	orf19.4459
EFH1	CAT2
EFH1	IFF9
EFH1	FGR6-3
EFH1	IPT1
EFH1	WOR1
EFH1	FGR6-1
EFH1	SIT4
EFH1	orf19.529
EFH1	ASH1
EFH1	EFH1
EFH1	orf19.5611
EFH1	HIS4
EFH1	ALS5
EFH1	SNQ2
EFH1	RAS2
EFH1	TEC1
EFH1	RIM8
EFH1	MHP1
EFH1	TCC1
EFH1	SSN6
EFH1	PMT2
EFH1	FCR1
EFH1	PMR1
EFH1	CSA1
EFH1	NRG1
EFH1	BCR1
EFH1	GDA1
EFH1	ALS6
EFH1	IFF4
EFH1	FGR34
EFH1	HYM1
EFH1	DFG16
EFH1	HOG1
EFH1	SKN7
FCR1	UTR2
FCR1	PRA1
FCR1	GAP1
FCR1	FCR1
FCR3	VPS4
FGR15	NOP5
FGR15	FGR6-10
FGR15	YAK1
FGR15	BCY1
FGR15	FGR15
FGR15	HXK1
FGR15	TPK2
FGR15	orf19.2330
FGR15	RSR1
FGR15	RGT1
FGR15	PRA1
FGR15	HSP12
FGR15	FGR47
FGR15	PRE9
FGR15	MRP2
FGR15	GAT2
FGR15	orf19.4246
FGR15	YVH1
FGR15	CMD1
FGR15	SOG2
FGR15	orf19.4459
FGR15	FGR6-3
FGR15	OLE1
FGR15	PMT1
FGR15	FGR6-1
FGR15	CDC10
FGR15	MDR1
FGR15	LIG4
FGR15	NOC2
FGR15	PHR2
FGR15	RPL16A
FGR15	TPS1
FGR15	UBI4
FGR15	ECM29
FGR15	TDH3
FGR15	ASC1
FGR15	RAD53
FGR15	BCR1
FGR15	SPT3
FGR15	RPO21
FGR15	MAL2
FGR15	DCK1
FGR15	DCK2
FGR17	CHA1
FGR17	VPS11
FGR17	CLA4
FIL1	CAT2
FIL1	HIS4
FIL1	GDA1
FIL2	ABG1
FIL2	URA3
FIL2	RSR1
FIL2	KRE5
FIL2	CTA1
FIL2	SEP7
FIL2	CDC28
FIL2	HIS4
FIL2	ALS1
FIL2	BUB2
FIL2	GIN4
FKH2	MSB1
FKH2	CLB2
FKH2	UTR2
FKH2	FGR41
FKH2	FGR6-1
FKH2	FKH2
FKH2	orf19.5443
FKH2	SNF4
FKH2	CDC5
FKH2	ACE2
FKH2	orf19.6326
FKH2	FGR27
FKH2	PMR1
FKH2	TSA1
GAL4	IRO1
GAL4	URA3
GAL4	MNN2
GAL4	orf19.2350
GAL4	CCN1
GAL4	NOP7
GAL4	SFL1
GAL4	SNQ2
GAL4	CLB4
GAT1	PGA59
GAT1	GAP1
GAT1	MEP2
GAT1	HOG1
GCN4	RIM9
GCN4	ALS2
GCN4	GCN4
GCN4	FGR23
GCN4	ALS3
GCN4	CLN3
GCN4	CHA1
GCN4	TPK2
GCN4	NOT4
GCN4	ECM4
GCN4	IFF5
GCN4	KRE5
GCN4	GLN3
GCN4	GAT2
GCN4	GAP1
GCN4	CPH1
GCN4	ALS4
GCN4	IFF9
GCN4	orf19.529
GCN4	HIS4
GCN4	ALS5
GCN4	ALS9
GCN4	HGC1
GCN4	CCT8
GCN4	orf19.6465
GCN4	TCC1
GCN4	SSN6
GCN4	TDH3
GCN4	ASC1
GCN4	RIM101
GCN4	ERG13
GCN4	SSU1
GCN4	ALS6
GCN4	IFF4
GCN4	FGR34
GCN4	STE11
GIS2	CHA1
GLN3	GCN4
GLN3	FGR23
GLN3	CLN3
GLN3	CHA1
GLN3	GLN3
GLN3	RIX7
GLN3	GAP1
GLN3	WOR1
GLN3	orf19.529
GLN3	HIS4
GLN3	MEP2
GLN3	ALS5
GLN3	RAS2
GLN3	orf19.6465
GLN3	orf19.6720
GLN3	ALS6
GLN3	IFF4
GLN3	MKC1
GLN3	FGR34
GZF3	RIM9
GZF3	FGR6-10
GZF3	PRA1
GZF3	GAP1
GZF3	HIS4
GZF3	RDI1
HAC1	MNT1
HAC1	CHA1
HAC1	HAC1
HAC1	PMT1
HAC1	PMT2
HAC1	TSA1
HAL9	CPH2
HAL9	FGR44
HAP3	RIX7
HAP3	orf19.583
HAP3	UBI4
HAP3	FCR1
HAP31	orf19.1617
HAP31	RIX7
HAP31	orf19.583
HAP31	UBI4
HAP41	FGR6-10
HAP41	FGR23
HAP41	IRO1
HAP41	HXK1
HAP41	UBA4
HAP41	IFF5
HAP41	CEK2
HAP41	IFF9
HAP41	FGR6-3
HAP41	CPP1
HAP41	orf19.529
HAP41	ALS5
HAP41	orf19.583
HAP41	orf19.6465
HAP41	FCR1
HAP41	ALS6
HAP41	IFF4
HAP5	orf19.1201
HAP5	orf19.583
HAP5	FCR1
HAP5	STE2
HCM1	CLN3
HCM1	RIM21
HCM1	RHO3
HCM1	VPS11
HCM1	orf19.5611
INO4	CDC39
INO4	CDS1
INO4	CYC3
INO4	NOT4
INO4	orf19.2746
INO4	PGA59
INO4	PDE2
INO4	CCH1
INO4	RHO3
INO4	CDC19
INO4	SUN41
INO4	orf19.3796
INO4	GAT2
INO4	KSP1
INO4	FGR6-3
INO4	ECM25
INO4	NOT5
INO4	SNT1
INO4	PEP7
INO4	SNF4
INO4	RNR1
INO4	NOC2
INO4	orf19.6326
INO4	orf19.6411
INO4	SSU1
INO4	ERG3
INO4	VPS36
INO4	HOG1
KAR4	CLN3
LEU3	FGR6-10
LEU3	ABG1
LEU3	UME6
LEU3	orf19.2417
LEU3	orf19.2419
LEU3	DOT6
LEU3	ADR1
LEU3	FGR47
LEU3	RHO3
LEU3	CSR1
LEU3	SFL1
LEU3	FGR6-3
LEU3	YTM1
LEU3	orf19.5443
LEU3	EFH1
LEU3	PLC1
LEU3	TEC1
LEU3	MHP1
LEU3	ERG3
LEU3	TOP1
MAC1	TPS2
MCM1	FGR6-10
MCM1	CLB2
MCM1	MSB2
MCM1	ABG1
MCM1	UTR2
MCM1	CYC3
MCM1	CLN3
MCM1	orf19.2746
MCM1	CDC28
MCM1	GRR1
MCM1	CPP1
MCM1	CLA4
MCM1	PEP7
MCM1	RNR1
MCM1	HGC1
MCM1	CMP1
MCM1	ACE2
MCM1	PMT2
MCM1	ERG3
MCM1	HOG1
MET28	FLO8
MET28	NOP5
MET28	CDS1
MET28	IRO1
MET28	CLN3
MET28	FGR15
MET28	orf19.2330
MET28	NOT4
MET28	RSR1
MET28	PRA1
MET28	CTA1
MET28	SEP7
MET28	CSR1
MET28	CDC28
MET28	ADH1
MET28	NOP7
MET28	YVH1
MET28	CMD1
MET28	CPP1
MET28	FGR41
MET28	CHS3
MET28	DRG1
MET28	CSI2
MET28	CDC11
MET28	ALS1
MET28	SNQ2
MET28	RNR1
MET28	FGR44
MET28	ACE2
MET28	WHI3
MET28	CHO1
MET28	UBI4
MET28	ECM29
MET28	ASC1
MET28	NPL3
MET28	RIM101
MET28	CHS2
MET28	MKC1
MET28	VPS36
MIG1	KRE5
MIG1	CCH1
MIG1	CDC19
MIG1	CDC28
MIG1	GLN3
MIG1	DDR48
MIG1	orf19.5611
MIG1	RDI1
MIG1	TDH3
MIG1	HGT12
MIG1	VPS36
MNL1	VRG4
MNL1	ESC4
MNL1	orf19.1468
MNL1	YAK1
MNL1	IRO1
MNL1	BCY1
MNL1	TPK2
MNL1	orf19.2330
MNL1	orf19.2419
MNL1	HAC1
MNL1	ECM4
MNL1	PGA59
MNL1	PDE2
MNL1	TPS2
MNL1	FCY2
MNL1	YWP1
MNL1	GAT2
MNL1	ERG1
MNL1	DDR48
MNL1	NOP7
MNL1	orf19.4459
MNL1	WOR1
MNL1	PDX1
MNL1	SSK1
MNL1	OLE1
MNL1	orf19.5611
MNL1	RNR1
MNL1	NOC2
MNL1	DYN1
MNL1	CAT1
MNL1	orf19.6326
MNL1	TPS1
MNL1	TPI1
MNL1	TDH3
MNL1	CHS2
MNL1	GDA1
MNL1	TSA1
MNL1	ERG3
MRR1	CYC3
MRR1	MNN2
MRR1	RFG1
MRR1	ERG1
MRR1	RIX7
MRR1	GAP1
MRR1	ERG5
MRR1	TEC1
MRR1	UBI4
MRR1	TSA1
MSN4	YAK1
MSN4	FGR15
MSN4	HXK1
MSN4	TPK2
MSN4	NOT4
MSN4	orf19.2419
MSN4	RFG1
MSN4	PDE2
MSN4	DDR48
MSN4	TPK1
MSN4	PDX1
MSN4	MDR1
MSN4	orf19.5611
MSN4	CMP1
MSN4	TPS1
MSN4	UBI4
MSN4	TDH3
MSN4	RAD53
MSN4	TSA1
NDT80	CCN1
NDT80	CLB4
NOT4	MSB2
NOT4	TPI1
NRG1	CPH2
NRG1	RTA4
OPI1	HWP1
OPI1	FGR23
OPI1	IFF5
OPI1	IFF9
OPI1	ALS5
OPI1	orf19.6465
OPI1	CHO1
OPI1	IFF4
orf19.1150	HWP1
orf19.1150	GCN4
orf19.1150	FGR23
orf19.1150	URA3
orf19.1150	CLN3
orf19.1150	CHA1
orf19.1150	IFF5
orf19.1150	RIX7
orf19.1150	GAP1
orf19.1150	WOR1
orf19.1150	orf19.529
orf19.1150	HIS4
orf19.1150	MEP2
orf19.1150	ALS5
orf19.1150	RAS2
orf19.1150	orf19.6326
orf19.1150	orf19.6465
orf19.1150	orf19.6720
orf19.1150	CSA1
orf19.1150	ALS6
orf19.1150	IFF4
orf19.1150	MKC1
orf19.1150	FGR34
orf19.1228	GCN4
orf19.1228	orf19.583
orf19.1228	NOC2
orf19.1228	UBI4
orf19.1228	FCR1
orf19.1253	ABG1
orf19.1253	FGR23
orf19.1253	MNT2
orf19.1253	URA3
orf19.1253	CLN3
orf19.1253	ADR1
orf19.1253	IFF5
orf19.1253	KRE5
orf19.1253	CSR1
orf19.1253	IFF9
orf19.1253	PTC8
orf19.1253	orf19.529
orf19.1253	ALS1
orf19.1253	orf19.6465
orf19.1253	CSA1
orf19.1253	IFF4
orf19.1253	FGR34
orf19.1476	NOP7
orf19.1535	CLN3
orf19.1535	PDE2
orf19.1535	PHR2
orf19.173	UTR2
orf19.173	CLN3
orf19.173	PDE2
orf19.173	FGR44
orf19.1757	CZF1
orf19.1757	DRG1
orf19.1757	CAT1
orf19.1897	RIM9
orf19.1897	ALS2
orf19.1897	HWP1
orf19.1897	FGR23
orf19.1897	IFF5
orf19.1897	ALS4
orf19.1897	orf19.6465
orf19.1897	ALS6
orf19.1897	IFF4
orf19.2037	orf19.1201
orf19.2037	GAL10
orf19.2037	GAP1
orf19.2037	IPT1
orf19.2037	WOR1
orf19.2037	NOT5
orf19.2037	MEP2
orf19.2037	RNR1
orf19.2037	orf19.6326
orf19.2037	orf19.6720
orf19.2099	TOR1
orf19.2230	SNQ2
orf19.2236	CPH2
orf19.2236	GCN4
orf19.2236	GPA2
orf19.2236	CLN3
orf19.2236	MNN2
orf19.2236	ADR1
orf19.2236	PGA59
orf19.2236	CZF1
orf19.2236	FGR47
orf19.2236	orf19.3900
orf19.2236	ADH1
orf19.2236	GAT2
orf19.2236	ERG1
orf19.2236	WOR1
orf19.2236	CBK1
orf19.2236	SIT4
orf19.2236	FKH2
orf19.2236	MEP2
orf19.2236	orf19.583
orf19.2236	TEC1
orf19.2236	MOB2
orf19.2236	RPL16A
orf19.2236	RIM8
orf19.2236	EFG1
orf19.2236	WAL1
orf19.2236	MHP1
orf19.2236	TPS1
orf19.2236	FGR27
orf19.2236	TCC1
orf19.2236	SSN6
orf19.2236	TDH3
orf19.2236	ASC1
orf19.2236	PMR1
orf19.2236	HOG1
orf19.2272	GPR1
orf19.2272	PRA1
orf19.2272	RIX7
orf19.2272	PGA10
orf19.2272	orf19.583
orf19.2272	AAF1
orf19.2315	CPH2
orf19.2315	CLB2
orf19.2315	MNT2
orf19.2315	orf19.2419
orf19.2315	GAP1
orf19.2315	ENP1
orf19.2315	PGA10
orf19.2315	ECM29
orf19.2315	HOG1
orf19.2612	IRO1
orf19.2612	GPR1
orf19.2612	SEP7
orf19.2612	GAT2
orf19.2612	DDR48
orf19.2612	CBK1
orf19.2612	BNI1
orf19.2612	ASH1
orf19.2612	ALS1
orf19.2724	CPH2
orf19.2724	FGR6-10
orf19.2724	FGR23
orf19.2724	IFF5
orf19.2724	SOG2
orf19.2724	IFF9
orf19.2724	FGR6-3
orf19.2724	orf19.6326
orf19.2724	orf19.6465
orf19.2724	RTA4
orf19.2724	ALS6
orf19.2724	IFF4
orf19.2730	orf19.1617
orf19.2730	orf19.2330
orf19.2730	RIX7
orf19.2730	TPS1
orf19.2933	GAL10
orf19.2933	CDC28
orf19.2933	MEP2
orf19.2961	HGT12
orf19.314	SOG2
orf19.314	CDC10
orf19.3148	ECM4
orf19.3148	RIX7
orf19.3148	RNR1
orf19.3148	orf19.6326
orf19.3148	RTA4
orf19.3148	STE11
orf19.3328	CHA1
orf19.3328	TPS2
orf19.3328	orf19.5611
orf19.3328	PGA10
orf19.3469	orf19.2304
orf19.3469	SFL1
orf19.3469	HGC1
orf19.3469	PHR2
orf19.3603	HWP1
orf19.3603	FGR23
orf19.3603	ALS3
orf19.3603	SHA3
orf19.3603	NOP7
orf19.3603	IFF9
orf19.3603	OLE1
orf19.3603	orf19.529
orf19.3603	FGR17
orf19.3603	ALS5
orf19.3603	ALS9
orf19.3603	NUP85
orf19.3603	CSA1
orf19.3603	ALS6
orf19.3603	IFF4
orf19.3603	FGR34
orf19.3643	ALS2
orf19.3643	HWP1
orf19.3643	FGR23
orf19.3643	ALS3
orf19.3643	IFF5
orf19.3643	ERG1
orf19.3643	ALS4
orf19.3643	IFF9
orf19.3643	OLE1
orf19.3643	orf19.529
orf19.3643	ENP1
orf19.3643	NOC2
orf19.3643	NUP85
orf19.3643	orf19.6465
orf19.3643	ALS6
orf19.3643	IFF4
orf19.3643	FGR34
orf19.3817	OLE1
orf19.3817	orf19.6587
orf19.3865	CAS4
orf19.3865	CMD1
orf19.3865	orf19.4459
orf19.3865	CAT2
orf19.3865	KIP4
orf19.3865	orf19.5611
orf19.3865	RNR1
orf19.3865	RDI1
orf19.3865	NRG1
orf19.3865	ERG3
orf19.3928	CLN3
orf19.3928	PDE2
orf19.3928	PHR1
orf19.3928	PHR2
orf19.3969	ALS2
orf19.3969	HWP1
orf19.3969	FGR23
orf19.3969	ALS3
orf19.3969	ALS4
orf19.3969	orf19.529
orf19.3969	STE13
orf19.3969	orf19.6465
orf19.3969	ALS6
orf19.3969	IFF4
orf19.3969	FGR34
orf19.4123	FGR6-1
orf19.4281	orf19.3900
orf19.4281	ALS4
orf19.4281	RPL16A
orf19.4282	ABG1
orf19.4282	ALS3
orf19.4282	ALS4
orf19.4282	RPL16A
orf19.4342	ADR1
orf19.4342	SHA3
orf19.4342	RIX7
orf19.4342	OLE1
orf19.4342	EFH1
orf19.4722	CPH2
orf19.4722	orf19.2419
orf19.4722	GAP1
orf19.4722	orf19.5443
orf19.4722	PEP7
orf19.4722	CAT1
orf19.4722	BRE1
orf19.4725	FGR6-10
orf19.4725	CLB2
orf19.4725	MSB2
orf19.4725	orf19.2350
orf19.4725	PGA59
orf19.4725	TPS2
orf19.4725	RIX7
orf19.4725	HSL1
orf19.4725	FGR6-3
orf19.4725	CLA4
orf19.4725	FGR6-1
orf19.4725	EFH1
orf19.4725	PLC1
orf19.4725	RNR1
orf19.4725	CDC5
orf19.4725	HGC1
orf19.4725	PHR2
orf19.4725	EFG1
orf19.4725	orf19.6326
orf19.4725	TSA1
orf19.4725	HOG1
orf19.4972	DFG5
orf19.4972	orf19.2350
orf19.4972	HAC1
orf19.4972	CEK1
orf19.4972	TPS2
orf19.4972	CCN1
orf19.4972	CEK2
orf19.4972	LIG4
orf19.4972	STE13
orf19.4972	RAS2
orf19.4972	CMP1
orf19.4972	EFG1
orf19.4972	TPS1
orf19.4972	FCR1
orf19.4972	PMR1
orf19.4972	CLB4
orf19.4972	CHS2
orf19.4972	CRZ1
orf19.4972	VPS36
orf19.5041	FGR6-10
orf19.5041	HWP1
orf19.5041	CLB2
orf19.5041	MSB2
orf19.5041	FGR23
orf19.5041	GFA1
orf19.5041	UTR2
orf19.5041	HAP5
orf19.5041	orf19.2350
orf19.5041	DOT6
orf19.5041	RSR1
orf19.5041	PGA59
orf19.5041	IFF5
orf19.5041	CEK1
orf19.5041	HSP12
orf19.5041	GAT2
orf19.5041	DDR48
orf19.5041	HSL1
orf19.5041	SFL1
orf19.5041	IFF9
orf19.5041	FGR6-3
orf19.5041	IPT1
orf19.5041	WOR1
orf19.5041	CLA4
orf19.5041	SIT4
orf19.5041	EFH1
orf19.5041	PLC1
orf19.5041	ENP1
orf19.5041	ALS5
orf19.5041	SNQ2
orf19.5041	HGC1
orf19.5041	EFG1
orf19.5041	orf19.6326
orf19.5041	orf19.6465
orf19.5041	TCC1
orf19.5041	CSA1
orf19.5041	NRG1
orf19.5041	ALS6
orf19.5041	TSA1
orf19.5041	IFF4
orf19.5041	FGR34
orf19.5041	ERG3
orf19.5041	TOP1
orf19.513	CCN1
orf19.513	CLB4
orf19.5210	CLB2
orf19.5210	DDR48
orf19.5210	CAT2
orf19.5210	orf19.5611
orf19.5210	RDI1
orf19.5312	FLO8
orf19.5312	NOP5
orf19.5312	CLN3
orf19.5312	FGR15
orf19.5312	orf19.2330
orf19.5312	NOT4
orf19.5312	HAC1
orf19.5312	RSR1
orf19.5312	TPS2
orf19.5312	PRA1
orf19.5312	CTA1
orf19.5312	FGR47
orf19.5312	SEP7
orf19.5312	CSR1
orf19.5312	CDC28
orf19.5312	ADH1
orf19.5312	NOP7
orf19.5312	RIX7
orf19.5312	YVH1
orf19.5312	CMD1
orf19.5312	orf19.4615
orf19.5312	CPP1
orf19.5312	FGR41
orf19.5312	CHS3
orf19.5312	DRG1
orf19.5312	CSI2
orf19.5312	RNR1
orf19.5312	RDI1
orf19.5312	ACE2
orf19.5312	WHI3
orf19.5312	UBI4
orf19.5312	ECM29
orf19.5312	NPL3
orf19.5312	CHS2
orf19.5312	GDA1
orf19.5312	MKC1
orf19.5312	VPS36
orf19.5326	ADR1
orf19.5326	KRE5
orf19.5326	HSP12
orf19.5326	CCH1
orf19.5326	CDC19
orf19.5326	CDC28
orf19.5326	GLN3
orf19.5326	DDR48
orf19.5326	orf19.4459
orf19.5326	RDI1
orf19.5326	TDH3
orf19.5326	FCR1
orf19.5326	HGT12
orf19.5390	MSB1
orf19.5390	CLB2
orf19.5390	UTR2
orf19.5390	UBR1
orf19.5390	NOP7
orf19.5390	INT1
orf19.5390	FGR41
orf19.5390	FGR6-1
orf19.5390	FKH2
orf19.5390	orf19.5443
orf19.5390	RNR1
orf19.5390	CDC5
orf19.5390	ACE2
orf19.5390	orf19.6326
orf19.5390	UBI4
orf19.5626	GFA1
orf19.5626	UTR2
orf19.5626	PGA59
orf19.5626	HSP12
orf19.5626	SUN41
orf19.5626	CSH1
orf19.5626	FGR41
orf19.5626	CHS3
orf19.5626	orf19.6326
orf19.5626	CHS2
orf19.5626	HOG1
orf19.5855	FGR6-10
orf19.5855	ESC4
orf19.5855	orf19.1468
orf19.5855	MSB2
orf19.5855	CLN3
orf19.5855	RGT1
orf19.5855	HSP12
orf19.5855	MRP2
orf19.5855	DDR48
orf19.5855	SSU81
orf19.5855	CLA4
orf19.5855	FGR41
orf19.5855	SNQ2
orf19.5855	PHR2
orf19.5855	orf19.6411
orf19.5855	TDH3
orf19.5855	CHS2
orf19.5855	TSA1
orf19.5953	ALS2
orf19.5953	CPH2
orf19.5953	NOP5
orf19.5953	FGR6-10
orf19.5953	ESC4
orf19.5953	SPT5
orf19.5953	orf19.1617
orf19.5953	MNT1
orf19.5953	HAP5
orf19.5953	FGR15
orf19.5953	UBA4
orf19.5953	orf19.2330
orf19.5953	VPS23
orf19.5953	orf19.2417
orf19.5953	HAC1
orf19.5953	RSR1
orf19.5953	orf19.2746
orf19.5953	PGA59
orf19.5953	IFF5
orf19.5953	CZF1
orf19.5953	HSP12
orf19.5953	FCY2
orf19.5953	CTA1
orf19.5953	PRE9
orf19.5953	RHO3
orf19.5953	GAL10
orf19.5953	ADH1
orf19.5953	CNB1
orf19.5953	MRP2
orf19.5953	ERG1
orf19.5953	NOP7
orf19.5953	orf19.4246
orf19.5953	orf19.4459
orf19.5953	CSH1
orf19.5953	ALS4
orf19.5953	IFF9
orf19.5953	FGR6-3
orf19.5953	YTM1
orf19.5953	CPP1
orf19.5953	SRV2
orf19.5953	OLE1
orf19.5953	ERG5
orf19.5953	SIT4
orf19.5953	CSI2
orf19.5953	orf19.5443
orf19.5953	ENP1
orf19.5953	MDR1
orf19.5953	orf19.5611
orf19.5953	PEP7
orf19.5953	ALS5
orf19.5953	ALS1
orf19.5953	NOC2
orf19.5953	STE13
orf19.5953	DYN1
orf19.5953	HGC1
orf19.5953	RPL16A
orf19.5953	ACE2
orf19.5953	orf19.6465
orf19.5953	orf19.6587
orf19.5953	MHP1
orf19.5953	UBI4
orf19.5953	TDH3
orf19.5953	ASC1
orf19.5953	STE2
orf19.5953	PMR1
orf19.5953	CSA1
orf19.5953	NPL3
orf19.5953	ERG13
orf19.5953	SSU1
orf19.5953	ALS6
orf19.5953	IFF4
orf19.5953	DEF1
orf19.5953	FGR34
orf19.5953	ERG3
orf19.5953	STE11
orf19.5953	HOG1
orf19.5975	ALS2
orf19.5975	CPH2
orf19.5975	ALS3
orf19.5975	CLN3
orf19.5975	HXK1
orf19.5975	orf19.2350
orf19.5975	PIN4
orf19.5975	HST7
orf19.5975	TEC1
orf19.5975	CAT1
orf19.5975	ECI1
orf19.5975	TPS1
orf19.5975	BCR1
orf19.5975	SSU1
orf19.6102	orf19.5611
orf19.6309	ALS2
orf19.6309	ALS3
orf19.6309	IFF5
orf19.6309	SHA3
orf19.6309	ERG1
orf19.6309	NOP7
orf19.6309	ALS4
orf19.6309	OLE1
orf19.6309	ENP1
orf19.6309	FGR17
orf19.6309	ALS5
orf19.6309	NOC2
orf19.6309	NUP85
orf19.6309	orf19.6465
orf19.6309	IFF4
orf19.6393	orf19.1617
orf19.6393	TPS1
orf19.6726	RGT1
orf19.6726	PRA1
orf19.6726	HSP12
orf19.6824	CEK1
orf19.6824	CDC19
orf19.6824	CEK2
orf19.6824	MLT1
orf19.6824	orf19.5443
orf19.6824	TDH3
orf19.6874	URA3
orf19.6874	CAT2
orf19.6874	ALS1
orf19.6874	SSU1
orf19.6874	GDA1
orf19.7017	CPH2
orf19.7017	FGR6-10
orf19.7017	UTR2
orf19.7017	CLN3
orf19.7017	orf19.2419
orf19.7017	PIN4
orf19.7017	PGA59
orf19.7017	CEK1
orf19.7017	HSP12
orf19.7017	RIM13
orf19.7017	ERG1
orf19.7017	orf19.4459
orf19.7017	CEK2
orf19.7017	BEM1
orf19.7017	HST7
orf19.7017	FGR6-3
orf19.7017	orf19.5611
orf19.7017	ALS1
orf19.7017	RDI1
orf19.7017	HGC1
orf19.7017	CAT1
orf19.7017	NRG1
orf19.861	FGR6-10
orf19.861	GCN4
orf19.861	SPT5
orf19.861	ERG24
orf19.861	MNT2
orf19.861	UTR2
orf19.861	URA3
orf19.861	BCY1
orf19.861	FGR15
orf19.861	HXK1
orf19.861	NOT4
orf19.861	ZCF11
orf19.861	HAC1
orf19.861	TPS2
orf19.861	CCN1
orf19.861	FCY2
orf19.861	CDC19
orf19.861	orf19.3796
orf19.861	PMT6
orf19.861	ADH1
orf19.861	ERG1
orf19.861	orf19.4246
orf19.861	orf19.4459
orf19.861	CSH1
orf19.861	FGR6-3
orf19.861	WOR1
orf19.861	BNI1
orf19.861	OLE1
orf19.861	ERG5
orf19.861	FGR6-1
orf19.861	KIP4
orf19.861	PLC1
orf19.861	orf19.5576
orf19.861	MDR1
orf19.861	orf19.5611
orf19.861	HIS4
orf19.861	PGA10
orf19.861	SNQ2
orf19.861	SNF4
orf19.861	RNR1
orf19.861	DYN1
orf19.861	VID27
orf19.861	orf19.6326
orf19.861	TPS1
orf19.861	PEP8
orf19.861	STE2
orf19.861	NRG1
orf19.861	CLB4
orf19.861	ERG13
orf19.861	SSU1
orf19.861	TSA1
orf19.861	DEF1
orf19.861	HOG1
orf19.952	FGR6-10
orf19.952	CLB2
orf19.952	MSB2
orf19.952	ABG1
orf19.952	GFA1
orf19.952	CYC3
orf19.952	CLN3
orf19.952	PGA59
orf19.952	PDE2
orf19.952	CDC19
orf19.952	CDC28
orf19.952	GRR1
orf19.952	INT1
orf19.952	CPH1
orf19.952	FGR6-3
orf19.952	CLA4
orf19.952	ECM25
orf19.952	FGR6-1
orf19.952	PEP7
orf19.952	RNR1
orf19.952	CDC5
orf19.952	CMP1
orf19.952	ACE2
orf19.952	orf19.6326
orf19.952	STE2
orf19.952	ERG3
orf19.952	HOG1
PUT3	ALS2
PUT3	ALS3
PUT3	CHA1
PUT3	ERG1
PUT3	RIX7
PUT3	ALS4
PUT3	OLE1
PUT3	KIP4
PUT3	ALS9
PUT3	RPL16A
PUT3	orf19.6326
PUT3	orf19.6587
PUT3	TSA1
RAP1	CPH2
RAP1	HWP1
RAP1	GCN4
RAP1	CLB2
RAP1	SPT5
RAP1	RAP1
RAP1	GPR1
RAP1	CLN3
RAP1	orf19.2350
RAP1	DOT6
RAP1	IFF5
RAP1	HSP12
RAP1	FGR47
RAP1	CDC19
RAP1	SUN41
RAP1	CDC28
RAP1	orf19.3900
RAP1	ADH1
RAP1	GAT2
RAP1	ERG1
RAP1	VPS11
RAP1	SUV3
RAP1	SFL1
RAP1	IFF9
RAP1	ERG5
RAP1	orf19.529
RAP1	FKH2
RAP1	EFH1
RAP1	RAV2
RAP1	MEP2
RAP1	SNF4
RAP1	RDI1
RAP1	EFG1
RAP1	ACE2
RAP1	orf19.6326
RAP1	WAL1
RAP1	TCC1
RAP1	TPI1
RAP1	UBI4
RAP1	PMR1
RAP1	CSA1
RAP1	BCR1
RAP1	CRZ1
RAP1	AAF1
RAP1	IFF4
RAP1	VPS36
RAP1	HOG1
RFG1	CPH2
RFG1	FGR6-10
RFG1	UTR2
RFG1	HXK1
RFG1	ADR1
RFG1	IFF5
RFG1	CZF1
RFG1	CCN1
RFG1	CDC19
RFG1	orf19.3796
RFG1	orf19.4459
RFG1	IFF9
RFG1	FGR6-3
RFG1	OLE1
RFG1	FGR6-1
RFG1	orf19.529
RFG1	ALS5
RFG1	orf19.6326
RFG1	orf19.6465
RFG1	NRG1
RFG1	BCR1
RFG1	ALS6
RFG1	FGR34
RFG1	ERG3
RGT1	ECM4
RGT1	ADR1
RGT1	SHA3
RGT1	orf19.4459
RGT1	PMR1
RIM101	ALS2
RIM101	orf19.1617
RIM101	UTR2
RIM101	IFF5
RIM101	PRA1
RIM101	FGR47
RIM101	GAT2
RIM101	DDR48
RIM101	RIX7
RIM101	ALS4
RIM101	orf19.529
RIM101	PEP7
RIM101	ALS5
RIM101	ALS1
RIM101	orf19.6465
RIM101	ALS6
RIM101	IFF4
RLM1	UTR2
RLM1	orf19.2304
RLM1	PGA59
RLM1	RIM21
RLM1	SUN41
RLM1	DDR48
RLM1	IPT1
RLM1	FGR41
RLM1	CHS3
RLM1	orf19.6326
RLM1	MKC1
RLM1	HOG1
RME1	ALS2
RME1	CPH2
RME1	FGR6-10
RME1	orf19.1468
RME1	FGR23
RME1	ALS3
RME1	UME6
RME1	YWP1
RME1	SFL1
RME1	ALS4
RME1	CAT2
RME1	IFF9
RME1	FGR6-3
RME1	orf19.529
RME1	ALS5
RME1	HGC1
RME1	orf19.6465
RME1	CSA1
RME1	SSU1
RME1	IFF4
RME1	FGR34
RPN4	NOP5
RPN4	FGR6-10
RPN4	YAK1
RPN4	CHA1
RPN4	BCY1
RPN4	FGR15
RPN4	TPK2
RPN4	orf19.2330
RPN4	VPS23
RPN4	RSR1
RPN4	RGT1
RPN4	PRA1
RPN4	HSP12
RPN4	PRE9
RPN4	orf19.3796
RPN4	GAT2
RPN4	orf19.4246
RPN4	YVH1
RPN4	SOG2
RPN4	orf19.4459
RPN4	FGR6-3
RPN4	TPK1
RPN4	CDC10
RPN4	orf19.5576
RPN4	MDR1
RPN4	PGA10
RPN4	NOC2
RPN4	PHR2
RPN4	RPL16A
RPN4	orf19.6587
RPN4	TPS1
RPN4	UBI4
RPN4	ECM29
RPN4	TDH3
RPN4	RAD53
RPN4	SSU1
RPN4	DEF1
RPN4	MAL2
RPN4	ERG3
RPN4	DCK1
SFL1	ALS2
SFL1	ALS3
SFL1	IFF5
SFL1	ALS4
SFL1	orf19.529
SFL1	ALS5
SFL1	STE13
SFL1	orf19.6465
SFL1	CSA1
SFL1	ALS6
SFL1	IFF4
SFL1	FGR34
SFU1	GCN4
SFU1	FGR23
SFU1	CLN3
SFU1	CHA1
SFU1	GAT2
SFU1	RIX7
SFU1	GAP1
SFU1	WOR1
SFU1	orf19.529
SFU1	MEP2
SFU1	ALS5
SFU1	orf19.6326
SFU1	orf19.6465
SFU1	orf19.6720
SFU1	CSA1
SFU1	IFF4
SFU1	MKC1
SFU1	FGR34
SKN7	MSB2
SKN7	FGR23
SKN7	RAS1
SKN7	ALS3
SKN7	orf19.2304
SKN7	PGA59
SKN7	RFG1
SKN7	IFF5
SKN7	PRA1
SKN7	HSP12
SKN7	RHO3
SKN7	GAT2
SKN7	orf19.4459
SKN7	SFL1
SKN7	ALS4
SKN7	OLE1
SKN7	orf19.5611
SKN7	ALS1
SKN7	RDI1
SKN7	HGC1
SKN7	PHR2
SKN7	EFG1
SKN7	orf19.6465
SKN7	BCR1
SKN7	CHS2
SKN7	TSA1
SKN7	IFF4
SKN7	FGR34
SKO1	HWP1
SKO1	FGR23
SKO1	TPS2
SKO1	HSP12
SKO1	RHO3
SKO1	GAT2
SKO1	DDR48
SKO1	NOP7
SKO1	GAP1
SKO1	IFF9
SKO1	CSI2
SKO1	orf19.529
SKO1	EFH1
SKO1	MDR1
SKO1	orf19.5611
SKO1	NUP85
SKO1	EFG1
SKO1	CAT1
SKO1	orf19.6465
SKO1	STE2
SKO1	CSA1
SKO1	SSU1
SKO1	ALS6
SKO1	VPS36
SPT23	VRG4
SPT23	orf19.2419
SPT23	HAC1
SPT23	ERG1
SPT23	OLE1
SPT23	ERG3
STB5	NOP5
STB5	CHA1
STB5	PGA59
STB5	CCH1
STB5	SHA3
STB5	RIX7
STB5	TPK1
STB5	FGR6-1
STB5	SWI1
STB5	FGR17
STB5	SNQ2
STB5	RNR1
STB5	orf19.6326
STB5	NRG1
STP2	ECM4
STP2	ADR1
STP2	PRA1
STP2	PMT6
STP2	DDR48
STP2	FGR44
STP2	CMP1
STP2	IRS4
STP2	STE2
STP3	ZCF11
STP3	ECM4
STP3	ADR1
STP3	PDE2
STP3	PRA1
STP3	PMT6
STP3	DDR48
STP3	PTC8
STP3	CMP1
STP3	STE2
SWI4	HWP1
SWI4	CLB2
SWI4	MSB2
SWI4	HEX3
SWI4	FGR23
SWI4	CLN3
SWI4	HAP5
SWI4	orf19.2350
SWI4	DOT6
SWI4	PGA59
SWI4	HSP12
SWI4	PHR1
SWI4	GAT2
SWI4	DDR48
SWI4	HSL1
SWI4	SFL1
SWI4	CLA4
SWI4	CHS3
SWI4	FGR6-1
SWI4	SIT4
SWI4	EFH1
SWI4	PLC1
SWI4	ENP1
SWI4	RNR1
SWI4	HGC1
SWI4	PHR2
SWI4	EFG1
SWI4	orf19.6326
SWI4	orf19.6465
SWI4	GIN4
SWI4	TCC1
SWI4	SSN6
SWI4	NRG1
SWI4	CHS2
SWI4	ALS6
SWI4	TSA1
SWI4	IFF4
SWI4	FGR34
SWI4	ERG3
SWI4	HOG1
SWI4	TOP1
TAC1	CPH2
TAC1	FGR44
TEC1	FGR6-10
TEC1	HWP1
TEC1	MSB2
TEC1	FGR23
TEC1	UTR2
TEC1	URA3
TEC1	CYC3
TEC1	CLN3
TEC1	HXK1
TEC1	RSR1
TEC1	RFG1
TEC1	IFF5
TEC1	CEK1
TEC1	BMH1
TEC1	FCY2
TEC1	FGR47
TEC1	RHO3
TEC1	CDC19
TEC1	SHA3
TEC1	ADH1
TEC1	GAP1
TEC1	HSL1
TEC1	CPH1
TEC1	CEK2
TEC1	BEM1
TEC1	IFF9
TEC1	FGR6-3
TEC1	SSU81
TEC1	CPP1
TEC1	SIT4
TEC1	EFH1
TEC1	SWI1
TEC1	SNQ2
TEC1	RNR1
TEC1	TEC1
TEC1	RHB1
TEC1	EFG1
TEC1	orf19.6326
TEC1	orf19.6465
TEC1	IRS4
TEC1	CSA1
TEC1	NRG1
TEC1	ALS6
TEC1	FGR34
TEC1	IAH1
TEC1	VPS36
TEC1	DFG16
TLO1	ALS2
TLO1	ABG1
TLO1	ALS3
TLO1	orf19.3900
TLO1	ALS4
TLO1	RPL16A
TLO1	ASC1
TLO10	ABG1
TLO10	ALS3
TLO10	orf19.3900
TLO10	ALS4
TLO10	RPL16A
TLO10	ASC1
TLO9	ALS2
TLO9	ABG1
TLO9	ALS3
TLO9	RPL16A
TYE7	CEK1
TYE7	CDC19
TYE7	CEK2
TYE7	orf19.5443
TYE7	TDH3
UGA3	orf19.1468
UGA3	orf19.1617
UGA3	DFG10
UGA3	FGR47
UGA32	orf19.1468
UGA32	orf19.1617
UGA32	FGR47
UGA32	SET1
UGA33	ESC4
UGA33	SNF2
UGA33	BCY1
UGA33	FGR38
UGA33	KIP4
UGA33	RAS2
UGA33	TCC1
UGA33	ECM29
UGA33	RAD53
UME6	ESC4
UME6	SNF2
UME6	BCY1
UME6	CAT2
UME6	KIP4
UME6	SWI1
UME6	RAS2
UME6	CAT1
UME6	TCC1
UME6	UBI4
UME6	ECM29
UME6	SSN6
UME6	FCR1
UME6	RAD53
UME7	ESC4
UME7	SNF2
UME7	BCY1
UME7	FGR38
UME7	CAT2
UME7	KIP4
UME7	RAS2
UME7	CAT1
UME7	TCC1
UME7	UBI4
UME7	ECM29
UME7	RAD53
UPC2	CPH2
UPC2	VPS23
UPC2	DDR48
UPC2	orf19.4459
UPC2	CSH1
UPC2	CDC10
UPC2	ENP1
UPC2	RDI1
UPC2	RAC1
UPC2	ERG3
WAR1	TPS1
ZCF1	CPH2
ZCF1	NOC2
ZCF1	FGR44
ZCF10	PRA1
ZCF10	GAP1
ZCF10	CAT2
ZCF12	CHA1
ZCF12	orf19.2417
ZCF12	HSP12
ZCF12	GRR1
ZCF12	ERG1
ZCF12	CSH1
ZCF12	FGR6-1
ZCF12	ENP1
ZCF12	orf19.5576
ZCF12	PEP7
ZCF12	orf19.6326
ZCF12	ERG13
ZCF12	ERG3
ZCF12	BUD2
ZCF14	CYC3
ZCF14	MNN2
ZCF14	RFG1
ZCF14	ERG1
ZCF14	RIX7
ZCF14	GAP1
ZCF14	ERG5
ZCF14	TEC1
ZCF14	ERG13
ZCF14	TSA1
ZCF14	ERG3
ZCF16	UTR2
ZCF16	PRA1
ZCF16	HSP12
[truncated: 212 more rows]
