# Supplementary material for: Global screening of potential Candida albicans biofilm-related transcription factors via network comparison
Source: BMC Bioinformatics. 2010 Jan 26;11:53. doi: 10.1186/1471-2105-11-53 (PMC2842261; doi:10.1186/1471-2105-11-53)
Supplement: Additional file 6 — Supplementary Table S3. Supplementary table S3 consists of the TF-gene regulatory associations in the gain-of-function and loss-of-function subnetworks, respectively. [file 1471-2105-11-53-S6.XLS]

## Sheet: Gain-of-function
TF	Target gene
ACE2	ASH1
ADR1	ALS2
ADR1	CPH2
ADR1	CLN3
ADR1	CHA1
ADR1	ALS4
ADR1	OLE1
ARG81	ALS4
ARG83	ALS2
ARO80	UTR2
ARO80	LIG4
ASH1	HWP1
ASH1	PHR1
ASH1	CSA1
CAP1	UBA4
CAP1	IFF5
CAP1	orf19.529
CAP1	SNQ2
CAP1	ALS6
CAS5	SUV3
CAS5	TDH3
CAS5	FCR1
CAT8	UTR2
CAT8	HSP12
CAT8	GAP1
CAT8	CAT2
CDC14	CSR1
CDC14	CAT2
CPH1	MSB1
CPH1	PLD1
CPH1	OSH3
CPH1	YAK1
CPH1	ABG1
CPH1	GFA1
CPH1	RAP1
CPH1	ECM4
CPH1	ADR1
CPH1	PGA59
CPH1	FCY2
CPH1	CDC19
CPH1	GAL10
CPH1	CPH1
CPH1	SSU81
CPH1	PDX1
CPH1	SSK1
CPH1	OLE1
CPH1	KIP4
CPH1	EFH1
CPH1	orf19.5576
CPH1	MEP2
CPH1	ALS1
CPH1	orf19.6326
CPH1	RTA4
CPH1	MDS3
CPH2	ALS3
CPH2	PRA1
CPH2	MAL2
CRZ1	DFG5
CRZ1	CEK2
CRZ1	LIG4
CRZ1	FCR1
CRZ1	CHS2
CRZ2	DFG5
CRZ2	orf19.2350
CRZ2	CEK1
CRZ2	LIG4
CRZ2	TPS1
CRZ2	CLB4
CSR1	PRA1
CSR1	HSP12
CSR1	DIP2
CTA2	ALS3
CTA2	ALS4
CTA2	ALS9
CTA24	ALS3
CTA24	ALS4
CTA24	ASC1
CTA4	CZF1
CTA4	RAS2
CTA4	RDI1
CTA4	CAT1
CTA8	HAC1
CTA8	HSP12
CTA8	SHA3
CUP9	HSP12
CUP9	GAP1
CUP9	VPS11
CUP9	orf19.4459
CUP9	HST7
CUP9	RIM8
CUP9	CHO1
CWT1	TOR1
CZF1	ESC4
CZF1	SNF2
CZF1	BCY1
CZF1	UBI4
CZF1	SSN6
DAL81	IPT1
DOT6	ESC4
DOT6	PIN4
DOT6	MID1
DOT6	VID27
DOT6	ECI1
DOT6	CHO1
EFG1	ALS2
EFG1	GPA2
EFG1	UTR2
EFG1	URA3
EFG1	ALS3
EFG1	ECM4
EFG1	GAT2
EFG1	CAT2
EFG1	FGR6-3
EFG1	RAS2
EFG1	orf19.6465
EFG1	TPS1
EFG1	CSA1
EFG1	NRG1
EFG1	RIM101
EFG1	MAL2
EFH1	CPH2
EFH1	HWP1
EFH1	SNF2
EFH1	GPA2
EFH1	CYC3
EFH1	HXK1
EFH1	PIN4
EFH1	ECM4
EFH1	TPS2
EFH1	PRE9
EFH1	YWP1
EFH1	CST20
EFH1	GAP1
EFH1	CPH1
EFH1	ALS4
EFH1	HST7
EFH1	FGR41
EFH1	SWI1
EFH1	ALS1
EFH1	ALS9
EFH1	ACE2
EFH1	orf19.6326
EFH1	orf19.6465
EFH1	RTA4
EFH1	TPS1
EFH1	CHS2
EFH1	MAL2
EFH1	ERG3
FCR1	HSP12
FCR1	CAT2
FGR15	CHA1
FGR15	VPS23
FGR15	NOT4
FGR15	ADH1
FGR15	TPK1
FGR15	CYR1
FGR15	orf19.5576
FGR15	SSU1
FGR15	AAF1
FGR15	DEF1
FGR15	ERG3
FGR17	YTA6
FIL1	URA3
FIL1	ALS1
FIL1	SSU1
FIL2	VPS11
FIL2	TDH3
FKH2	NOP7
FKH2	OLE1
FKH2	RNR1
FKH2	UBI4
GAL1	orf19.1617
GAL4	GAL10
GAL4	CSR1
GAT1	orf19.2419
GCN4	VPS41
GCN4	orf19.5576
GCN4	TPS1
GCN4	FGR27
GCN4	TPI1
GCN4	CSA1
GLN3	IFF5
GLN3	GAT2
GLN3	IFF9
GLN3	orf19.6326
GLN3	CSA1
GZF3	HSP12
HAC1	BCR1
HAP3	orf19.1617
HAP31	FCR1
HAP41	UTR2
HAP41	CEK1
HAP41	CSA1
HAP41	FGR34
HAP43	VPS4
HCM1	HST7
HCM1	FKH2
HCM1	MAL2
INO4	FGR6-10
INO4	ESC4
INO4	YAK1
INO4	DFG5
INO4	HXK1
INO4	HSP12
INO4	FCY2
INO4	PRE9
INO4	DBR1
INO4	ADH1
INO4	CST20
INO4	ECI1
INO4	TPI1
LEU3	CZF1
LEU3	CDC19
LEU3	WOR1
LEU3	SSK1
LEU3	CYR1
LEU3	MEP2
LEU3	EFG1
LEU3	SPA2
LEU3	HOG1
MAC1	UME6
MAC1	CZF1
MAC1	PRE9
MCM1	GFA1
MCM1	PGA59
MCM1	PDE2
MCM1	HSP12
MCM1	CDC19
MCM1	ECM25
MCM1	CDC5
MCM1	orf19.6326
MCM1	GIN4
MCM1	STE2
MET28	SNF2
MET28	HAC1
MET28	TPS2
MET28	FGR47
MET28	RHO3
MIG1	HEX3
MIG1	HXK1
MIG1	ADR1
MIG1	orf19.4459
MIG1	SUV3
MIG1	FCR1
MNL1	URA3
MNL1	RAS1
MNL1	HXK1
MNL1	NOT4
MNL1	HSP12
MNL1	MDR1
MNL1	LIG4
MNL1	UBI4
MRR1	OLE1
MRR1	ERG13
MSN4	IRO1
MSN4	CHA1
MSN4	BCY1
MSN4	ECM4
MSN4	TPS2
MSN4	HSP12
MSN4	IPT1
MSN4	OLE1
MSN4	FGR6-1
MSN4	SNQ2
OPI1	CDS1
OPI1	orf19.529
OPI1	CSA1
OPI1	ALS6
orf19.1150	GAT2
orf19.1228	NOP7
orf19.1253	ESC4
orf19.1253	CYC3
orf19.1253	CHA1
orf19.1253	HSP12
orf19.1253	FGR47
orf19.1253	CDC19
orf19.1253	BNI4
orf19.1253	orf19.4459
orf19.1253	FGR6-1
orf19.1253	RAD6
orf19.1253	CRZ1
orf19.1259	CYC3
orf19.1476	HSP12
orf19.1476	BNI1
orf19.1476	SPT6
orf19.1535	UTR2
orf19.173	PHR1
orf19.1757	UME6
orf19.1897	HSP12
orf19.1897	GAL10
orf19.1897	IFF9
orf19.1897	ALS9
orf19.2037	CHA1
orf19.2037	GAT2
orf19.2236	FAB1
orf19.2236	orf19.2330
orf19.2236	DOT6
orf19.2236	RHO3
orf19.2236	CDC19
orf19.2236	SUN41
orf19.2236	SHA3
orf19.2236	IPT1
orf19.2236	EFH1
orf19.2236	ALS1
orf19.2236	TUP1
orf19.2236	TPI1
orf19.2236	MCM1
orf19.2236	BCR1
orf19.2236	VMA7
orf19.2272	ECM4
orf19.2272	OLE1
orf19.2315	HEX3
orf19.2315	MLT1
orf19.2315	PLC1
orf19.2612	CAS4
orf19.2612	CLN3
orf19.2612	HSP12
orf19.2612	SFL1
orf19.2612	KEX2
orf19.2612	FGR41
orf19.2612	TEC1
orf19.2612	CHS2
orf19.2724	orf19.4459
orf19.2724	ALS5
orf19.2724	CSA1
orf19.2724	FGR34
orf19.2730	MLT1
orf19.2730	VAC8
orf19.2933	STE50
orf19.2933	FLC1
orf19.2933	RDI1
orf19.2933	DCK1
orf19.2933	DCK2
orf19.3148	ADH1
orf19.3148	MDR1
orf19.3148	SPT6
orf19.3328	HSP12
orf19.3328	TPS1
orf19.3469	PHR1
orf19.3603	ALS2
orf19.3603	ERG1
orf19.3603	ALS4
orf19.3603	NOC2
orf19.3643	NOP7
orf19.3643	FGR17
orf19.3643	ALS9
orf19.3643	CSA1
orf19.3865	ESC4
orf19.3865	orf19.2350
orf19.3865	HSP12
orf19.3928	FGR44
orf19.3969	ALS9
orf19.3969	CSA1
orf19.4281	ABG1
orf19.4281	ALS3
orf19.4281	ASC1
orf19.4282	ALS2
orf19.4282	ALS9
orf19.4282	ASC1
orf19.4342	CPH2
orf19.4342	GAT2
orf19.4342	ALS1
orf19.4342	EFG1
orf19.4342	RTA4
orf19.4722	TOR1
orf19.4725	HXK1
orf19.4725	GAT2
orf19.4725	GIN4
orf19.4972	URA3
orf19.4972	ADH1
orf19.4972	EFH1
orf19.5041	HEX3
orf19.5041	IRO1
orf19.5041	CLN3
orf19.5041	ADR1
orf19.5041	SHA3
orf19.5041	PHR1
orf19.5041	CEK2
orf19.5041	DIP2
orf19.5041	orf19.529
orf19.5041	RNR1
orf19.5041	PHR2
orf19.5041	SSN6
orf19.5041	BCR1
orf19.5041	CHS2
orf19.5210	CLN3
orf19.5210	CHA1
orf19.5210	PRA1
orf19.5210	HSP12
orf19.5210	CSH1
orf19.5312	CDS1
orf19.5312	SNF2
orf19.5312	IRO1
orf19.5312	HSP12
orf19.5312	VPS41
orf19.5312	CDC11
orf19.5312	ALS1
orf19.5312	SNQ2
orf19.5312	FGR44
orf19.5312	CHO1
orf19.5312	ASC1
orf19.5326	HEX3
orf19.5326	SUV3
orf19.5326	orf19.5611
orf19.5326	VPS36
orf19.5390	OLE1
orf19.5390	SNF4
orf19.5390	PMR1
orf19.5626	DFG5
orf19.5626	orf19.2304
orf19.5626	DDR48
orf19.5626	IPT1
orf19.5626	MKC1
orf19.5855	CLB2
orf19.5855	IRO1
orf19.5855	HSL1
orf19.5855	FGR6-3
orf19.5855	PLC1
orf19.5855	ALS1
orf19.5855	HGC1
orf19.5855	GIN4
orf19.5855	orf19.7232
orf19.5953	VRG4
orf19.5953	POB3
orf19.5953	GFA1
orf19.5953	TOR1
orf19.5953	BIG1
orf19.5953	ADR1
orf19.5953	CEK1
orf19.5953	PDE2
orf19.5953	YWP1
orf19.5953	SHA3
orf19.5953	orf19.3796
orf19.5953	CDC28
orf19.5953	GAP1
orf19.5953	YVH1
orf19.5953	CEK2
orf19.5953	SSK1
orf19.5953	orf19.529
orf19.5953	orf19.5576
orf19.5953	MEP2
orf19.5953	PGA10
orf19.5953	ALS9
orf19.5953	SNQ2
orf19.5953	RAS2
orf19.5953	SNF7
orf19.5953	SPA2
orf19.5953	orf19.6411
orf19.5953	TPI1
orf19.5953	HYM1
orf19.5975	CHA1
orf19.5975	orf19.2330
orf19.5975	ADR1
orf19.5975	HSP12
orf19.5975	BEM1
orf19.5975	OLE1
orf19.5975	ERG5
orf19.5975	FGR6-1
orf19.5975	ALS9
orf19.5975	NOC2
orf19.5975	NPL3
orf19.6309	HWP1
orf19.6309	FGR23
orf19.6309	IFF9
orf19.6309	orf19.529
orf19.6309	ALS6
orf19.6309	FGR34
orf19.6719	MDR1
orf19.7017	PRE9
orf19.7017	VPS11
orf19.7017	DRG1
orf19.7017	PLC1
orf19.7017	CDC5
orf19.7017	MAL2
orf19.861	NOP5
orf19.861	orf19.1897
orf19.861	UBA4
orf19.861	MNN2
orf19.861	ECM4
orf19.861	PRE9
orf19.861	HST7
orf19.861	YTM1
orf19.861	PDX1
orf19.861	orf19.5429
orf19.861	CCT8
orf19.861	CAT1
orf19.861	MDS3
orf19.861	UBI4
orf19.861	ASC1
orf19.861	AAF1
orf19.861	MAL2
orf19.861	ERG3
orf19.861	VMA7
orf19.952	UTR2
orf19.952	orf19.2746
orf19.952	HSP12
orf19.952	CPP1
orf19.952	HGC1
orf19.952	GIN4
orf19.952	PMT2
PPR1	URA3
PUT3	YTM1
RAP1	FLO8
RAP1	FAB1
RAP1	FGR23
RAP1	UTR2
RAP1	orf19.2330
RAP1	CCH1
RAP1	RHO3
RAP1	WOR1
RAP1	HIS4
RAP1	SWI1
RAP1	RAS2
RAP1	MOB2
RAP1	RPL16A
RAP1	SSN6
RAP1	TDH3
RAP1	ASC1
RAP1	ERG13
RAP1	DEF1
RFG1	FGR23
RFG1	UME6
RFG1	RFG1
RFG1	HSP12
RFG1	GAT2
RFG1	EFH1
RFG1	orf19.5611
RFG1	RTA4
RFG1	CSA1
RFG1	TSA1
RFG1	IFF4
RFG1	MAL2
RGT1	RHB1
RGT1	CHS2
RIM101	FGR23
RIM101	ALS9
RIM101	RTA4
RIM101	CSA1
RIM101	FGR34
RLM1	GFA1
RLM1	DFG5
RLM1	CHS2
RME1	HWP1
RME1	IFF5
RME1	CZF1
RME1	GAP1
RME1	ALS9
RME1	ALS6
RPN4	CDC39
RPN4	NOT4
RPN4	FGR47
RPN4	SHA3
RPN4	ADH1
RPN4	MRP2
RPN4	OLE1
RPN4	CYR1
RPN4	PMT1
RPN4	ENP1
RPN4	ASC1
RPN4	BCR1
RPN4	SPT3
RPN4	DCK2
SFU1	IFF5
SFU1	GLN3
SFU1	IFF9
SKN7	ALS2
SKN7	CPH2
SKN7	HWP1
SKN7	URA3
SKN7	DOT6
SKN7	DDR48
SKN7	IFF9
SKN7	orf19.529
SKN7	EFH1
SKN7	ALS5
SKN7	ALS9
SKN7	orf19.583
SKN7	orf19.6326
SKN7	CSA1
SKN7	ALS6
SKO1	FGR6-10
SKO1	RFG1
SKO1	IFF5
SKO1	OLE1
SKO1	ENP1
SKO1	HIS4
SKO1	IFF4
SKO1	FGR34
SPT23	ERG5
STB5	VPS28
STB5	DOT6
STB5	GAT2
STB5	GAP1
STB5	HST7
STB5	HOG1
STP2	PDE2
STP2	PTC8
STP3	SNF7
STP3	IRS4
SWI4	FGR6-10
SWI4	GFA1
SWI4	UTR2
SWI4	IRO1
SWI4	RSR1
SWI4	CEK1
SWI4	SHA3
SWI4	CSH1
SWI4	CEK2
SWI4	IFF9
SWI4	FGR6-3
SWI4	IPT1
SWI4	WOR1
SWI4	DIP2
SWI4	orf19.529
SWI4	ALS5
TAC1	NOC2
TEC1	CPH2
TEC1	GCN4
TEC1	ERG24
TEC1	GFA1
TEC1	PGA59
TEC1	GAT2
TEC1	DDR48
TEC1	WOR1
TEC1	MLT1
TEC1	orf19.529
TEC1	MEP2
TEC1	ALS5
TEC1	IFF4
TLO10	ALS2
TLO9	ALS4
TLO9	ALS9
UGA33	CAT2
UGA33	CAT1
UGA33	CHO1
UGA33	UBI4
UGA33	SSN6
UGA33	FCR1
UME6	FGR38
UME7	SWI1
UME7	CHO1
UME7	SSN6
UME7	FCR1
UPC2	ERG24
UPC2	MNT1
UPC2	HSP12
UPC2	CDC42
ZCF10	UTR2
ZCF10	HSP12
ZCF10	FCR1
ZCF12	CPH2
ZCF12	NOT4
ZCF12	RNR1
ZCF12	RDI1
ZCF12	RIM8
ZCF14	OLE1
ZCF14	UBI4
ZCF17	MNT1
ZCF2	OLE1
ZCF20	CYC3
ZCF20	GAP1
ZCF20	OLE1
ZCF20	ERG5
ZCF20	ERG3
ZCF22	ESC4
ZCF22	CAT1
ZCF22	TCC1
ZCF22	CHO1
ZCF22	ECM29
ZCF22	FCR1
ZCF25	orf19.6587
ZCF26	CAS4
ZCF26	HSP12
ZCF26	ECM25
ZCF26	MDR1
ZCF26	TEC1
ZCF26	MHP1
ZCF26	CHS2
ZCF26	HOG1
ZCF27	ABG1
ZCF27	GFA1
ZCF27	UTR2
ZCF27	HSP12
ZCF27	INT1
ZCF27	CLA4
ZCF27	ECM25
ZCF27	PEP7
ZCF27	RNR1
ZCF27	ACE2
ZCF27	GIN4
ZCF28	RNR1
ZCF29	ERG3
ZCF34	CTA1
ZCF34	ECM25
ZCF34	orf19.6326
ZCF34	ECM29
ZCF34	BCR1
ZCF34	MKC1
ZCF39	NOP5
ZCF39	MNT1
ZCF39	TPK2
ZCF39	DOT6
ZCF39	CCH1
ZCF39	HST7
ZCF5	GAP1
ZCF5	TEC1
ZCF8	UBI4

## Sheet: Loss-of-function
TF	Target gene
ACE2	SFL1
ACE2	WOR1
ADR1	HXK1
ADR1	CMD1
ADR1	ERG5
ADR1	ALS9
ADR1	NOC2
ADR1	TEC1
ADR1	CAT1
ADR1	ECI1
ADR1	BCR1
ADR1	SSU1
ARG81	ALS3
ARG81	ALS9
ARG83	orf19.1617
ARG83	NOT4
ARG83	2009-09-07
ASH1	PHR2
CAP1	CYC3
CAP1	ALS5
CAP1	orf19.6326
CAP1	orf19.6587
CAP1	SSU1
CAP1	FGR34
CAS5	HXK1
CAS5	CCH1
CAS5	GLN3
CAS5	orf19.4459
CAS5	orf19.5611
CAS5	HGT12
CBF1	FGR15
CBF1	SPT6
CDC14	TCC1
CPH1	GCN4
CPH1	FGR23
CPH1	GPA2
CPH1	CYC3
CPH1	BCY1
CPH1	HAC1
CPH1	RSR1
CPH1	CDC24
CPH1	FGR47
CPH1	RHO3
CPH1	DDR48
CPH1	KSP1
CPH1	SFL1
CPH1	CPP1
CPH1	NOT5
CPH1	SIT4
CPH1	STE13
CPH1	RAC1
CPH1	TDH3
CPH1	RIM101
CPH1	IFF4
CPH2	CHA1
CPH2	ALS9
CRZ1	CEK1
CRZ1	TPS1
CRZ1	CLB4
CRZ1	CRZ1
CRZ2	CMP1
CSR1	CHA1
CSR1	CSR1
CSR1	ACE2
CSR1	TSA1
CTA4	MCM1
CTA4	SSU1
CTA7	NOT4
CTA8	CPH2
CTA8	RIM13
CTA8	CMP1
CTA8	orf19.6587
CUP9	CPH2
CUP9	INP51
CUP9	IRO1
CUP9	orf19.2304
CUP9	ERG5
CUP9	FGR6-1
CUP9	CCT8
CUP9	RIM101
CZF1	FGR38
CZF1	SWI1
CZF1	RAS2
CZF1	RAD53
DAL81	CHA1
DAL81	GAT2
DAL81	orf19.6326
DOT6	orf19.1897
DOT6	HAP5
DOT6	CMD1
DOT6	CPH1
DOT6	CLA4
DOT6	TPI1
EFG1	CDC39
EFG1	FGR6-10
EFG1	OSH3
EFG1	SNF2
EFG1	IRO1
EFG1	CYC3
EFG1	CLN3
EFG1	HSP12
EFG1	RIM21
EFG1	PRE9
EFG1	RHO3
EFG1	YWP1
EFG1	SUN41
EFG1	DDR48
EFG1	CST20
EFG1	VPS11
EFG1	orf19.4459
EFG1	IFF9
EFG1	orf19.529
EFG1	EFH1
EFG1	orf19.5611
EFG1	HIS4
EFG1	SNQ2
EFG1	orf19.6326
EFG1	TCC1
EFG1	GDA1
EFG1	ALS6
EFG1	IFF4
EFG1	HYM1
EFG1	SKN7
EFH1	FGR6-10
EFH1	MNT1
EFH1	UTR2
EFH1	PGA59
EFH1	FGR47
EFH1	ADH1
EFH1	GAT2
EFH1	HIS4
EFH1	ALS5
EFH1	RAS2
EFH1	TCC1
EFH1	FCR1
EFH1	NRG1
EFH1	IFF4
EFH1	SKN7
FCR1	GAP1
FGR15	NOP5
FGR15	FGR6-10
FGR15	YAK1
FGR15	BCY1
FGR15	FGR15
FGR15	TPK2
FGR15	orf19.2330
FGR15	PRA1
FGR15	HSP12
FGR15	SOG2
FGR15	FGR6-3
FGR15	PMT1
FGR15	FGR6-1
FGR15	CDC10
FGR15	SPT3
FGR15	MAL2
FGR17	CHA1
FGR17	VPS11
FIL2	CTA1
FIL2	2009-09-07
FIL2	BUB2
FKH2	CLB2
FKH2	FGR41
FKH2	FGR6-1
FKH2	FKH2
FKH2	orf19.5443
FKH2	orf19.6326
FKH2	FGR27
GAL4	IRO1
GAL4	URA3
GAL4	SFL1
GAL4	CLB4
GCN4	RIM9
GCN4	ALS2
GCN4	FGR23
GCN4	ALS3
GCN4	CLN3
GCN4	IFF5
GCN4	GLN3
GCN4	CPH1
GCN4	ALS4
GCN4	orf19.529
GCN4	HIS4
GCN4	ALS9
GCN4	TDH3
GCN4	FGR34
GCN4	STE11
GLN3	GCN4
GLN3	CHA1
GLN3	WOR1
GLN3	ALS5
GLN3	IFF4
GLN3	MKC1
GLN3	FGR34
GZF3	RIM9
HAC1	MNT1
HAC1	HAC1
HAC1	TSA1
HAL9	CPH2
HAP3	RIX7
HAP3	orf19.583
HAP31	orf19.583
HAP41	FGR6-10
HAP41	FGR23
HAP41	IRO1
HAP41	HXK1
HAP41	IFF9
HAP41	FGR6-3
HAP41	ALS5
HAP41	FCR1
HAP41	ALS6
HAP41	IFF4
HCM1	RHO3
INO4	CDC39
INO4	CYC3
INO4	orf19.2746
INO4	PDE2
INO4	RHO3
INO4	SUN41
INO4	orf19.3796
INO4	ECM25
INO4	PEP7
INO4	RNR1
INO4	NOC2
INO4	orf19.6326
INO4	SSU1
INO4	VPS36
LEU3	UME6
LEU3	orf19.2417
LEU3	FGR47
LEU3	CSR1
LEU3	SFL1
LEU3	MHP1
LEU3	TOP1
MAC1	TPS2
MCM1	MSB2
MCM1	ABG1
MCM1	UTR2
MCM1	CYC3
MCM1	CLN3
MCM1	orf19.2746
MCM1	PEP7
MCM1	RNR1
MCM1	CMP1
MCM1	ACE2
MET28	FLO8
MET28	IRO1
MET28	FGR15
MET28	orf19.2330
MET28	RSR1
MET28	CTA1
MET28	CSR1
MET28	YVH1
MET28	FGR41
MET28	CHS3
MET28	DRG1
MET28	RNR1
MET28	CHO1
MET28	UBI4
MET28	ASC1
MET28	NPL3
MET28	RIM101
MET28	CHS2
MIG1	KRE5
MIG1	CCH1
MIG1	orf19.5611
MIG1	VPS36
MNL1	TPK2
MNL1	orf19.2419
MNL1	HAC1
MNL1	FCY2
MNL1	ERG1
MNL1	DDR48
MNL1	NOP7
MNL1	RNR1
MNL1	NOC2
MNL1	CAT1
MNL1	orf19.6326
MNL1	GDA1
MNL1	TSA1
MRR1	MNN2
MRR1	TSA1
MSN4	DDR48
MSN4	PDX1
MSN4	orf19.5611
MSN4	UBI4
MSN4	RAD53
NDT80	CCN1
NRG1	CPH2
orf19.1150	GCN4
orf19.1150	FGR23
orf19.1150	IFF5
orf19.1150	ALS5
orf19.1150	orf19.6465
orf19.1150	IFF4
orf19.1253	MNT2
orf19.1253	CLN3
orf19.1253	KRE5
orf19.1253	CSR1
orf19.1253	IFF9
orf19.1253	IFF4
orf19.1253	FGR34
orf19.1476	NOP7
orf19.1535	CLN3
orf19.1535	PDE2
orf19.1757	DRG1
orf19.1897	IFF5
orf19.1897	ALS4
orf19.1897	ALS6
orf19.2037	GAL10
orf19.2037	NOT5
orf19.2037	MEP2
orf19.2037	orf19.6326
orf19.2236	CPH2
orf19.2236	MNN2
orf19.2236	CZF1
orf19.2236	orf19.3900
orf19.2236	CBK1
orf19.2236	FKH2
orf19.2236	TEC1
orf19.2236	RIM8
orf19.2236	MHP1
orf19.2236	FGR27
orf19.2236	TCC1
orf19.2236	SSN6
orf19.2236	ASC1
orf19.2236	PMR1
orf19.2272	orf19.583
orf19.2315	orf19.2419
orf19.2315	ENP1
orf19.2315	PGA10
orf19.2612	GPR1
orf19.2612	CBK1
orf19.2724	FGR6-10
orf19.2724	FGR23
orf19.2724	IFF9
orf19.2724	orf19.6326
orf19.2724	orf19.6465
orf19.2724	RTA4
orf19.2730	orf19.1617
orf19.2730	RIX7
orf19.314	CDC10
orf19.3148	RNR1
orf19.3148	orf19.6326
orf19.3328	CHA1
orf19.3328	TPS2
orf19.3469	SFL1
orf19.3603	SHA3
orf19.3603	IFF9
orf19.3603	orf19.529
orf19.3603	FGR17
orf19.3603	ALS5
orf19.3603	ALS6
orf19.3643	IFF9
orf19.3643	ENP1
orf19.3643	IFF4
orf19.3817	orf19.6587
orf19.3865	CMD1
orf19.3865	KIP4
orf19.3865	RNR1
orf19.3928	PDE2
orf19.3969	HWP1
orf19.3969	FGR23
orf19.3969	ALS3
orf19.3969	orf19.529
orf19.3969	IFF4
orf19.3969	FGR34
orf19.4123	FGR6-1
orf19.4722	BRE1
orf19.4725	TPS2
orf19.4725	RIX7
orf19.4725	HSL1
orf19.4725	FGR6-1
orf19.4725	PLC1
orf19.4725	RNR1
orf19.4725	TSA1
orf19.4725	HOG1
orf19.4972	DFG5
orf19.4972	HAC1
orf19.4972	CCN1
orf19.4972	CMP1
orf19.4972	VPS36
orf19.5041	FGR23
orf19.5041	IFF5
orf19.5041	GAT2
orf19.5041	HSL1
orf19.5041	IFF9
orf19.5041	FGR6-3
orf19.5041	CLA4
orf19.5041	PLC1
orf19.5041	ENP1
orf19.5041	ALS5
orf19.5041	EFG1
orf19.5041	orf19.6465
orf19.5041	TCC1
orf19.5041	TSA1
orf19.5041	ERG3
orf19.5041	TOP1
orf19.513	CCN1
orf19.513	CLB4
orf19.5210	CLB2
orf19.5210	RDI1
orf19.5312	CLN3
orf19.5312	NOT4
orf19.5312	HAC1
orf19.5312	CSR1
orf19.5312	CDC28
orf19.5312	CMD1
orf19.5312	CPP1
orf19.5312	DRG1
orf19.5312	RNR1
orf19.5312	RDI1
orf19.5312	WHI3
orf19.5312	NPL3
orf19.5312	GDA1
orf19.5312	MKC1
orf19.5312	VPS36
orf19.5326	ADR1
orf19.5326	HSP12
orf19.5326	CCH1
orf19.5326	DDR48
orf19.5326	TDH3
orf19.5390	MSB1
orf19.5390	UTR2
orf19.5390	UBR1
orf19.5390	INT1
orf19.5390	FGR6-1
orf19.5390	FKH2
orf19.5390	ACE2
orf19.5626	UTR2
orf19.5626	PGA59
orf19.5626	FGR41
orf19.5855	FGR6-10
orf19.5855	MSB2
orf19.5855	HSP12
orf19.5855	MRP2
orf19.5855	DDR48
orf19.5855	FGR41
orf19.5953	ALS2
orf19.5953	CPH2
orf19.5953	FGR6-10
orf19.5953	SPT5
orf19.5953	HAP5
orf19.5953	FGR15
orf19.5953	VPS23
orf19.5953	orf19.2417
orf19.5953	orf19.2746
orf19.5953	PGA59
orf19.5953	IFF5
orf19.5953	HSP12
orf19.5953	FCY2
orf19.5953	PRE9
orf19.5953	GAL10
orf19.5953	CSH1
orf19.5953	FGR6-3
orf19.5953	ENP1
orf19.5953	orf19.5611
orf19.5953	PEP7
orf19.5953	ALS5
orf19.5953	ALS1
orf19.5953	STE13
orf19.5953	DYN1
orf19.5953	ACE2
orf19.5953	orf19.6465
orf19.5953	orf19.6587
orf19.5953	MHP1
orf19.5953	ASC1
orf19.5953	NPL3
orf19.5953	ALS6
orf19.5953	IFF4
orf19.5953	FGR34
orf19.5953	ERG3
orf19.5953	STE11
orf19.5975	ALS3
orf19.5975	orf19.2350
orf19.5975	CAT1
orf19.5975	BCR1
orf19.5975	SSU1
orf19.6309	NOP7
orf19.6309	ENP1
orf19.6309	ALS5
orf19.6824	CEK1
orf19.6824	CEK2
orf19.6824	MLT1
orf19.6874	URA3
orf19.6874	ALS1
orf19.6874	SSU1
orf19.7017	FGR6-10
orf19.7017	UTR2
orf19.7017	RIM13
orf19.7017	BEM1
orf19.7017	RDI1
orf19.7017	CAT1
orf19.861	FGR6-10
orf19.861	GCN4
orf19.861	ERG24
orf19.861	UTR2
orf19.861	URA3
orf19.861	FGR15
orf19.861	HXK1
orf19.861	ZCF11
orf19.861	HAC1
orf19.861	CDC19
orf19.861	orf19.4246
orf19.861	FGR6-3
orf19.861	BNI1
orf19.861	KIP4
orf19.861	PLC1
orf19.861	orf19.5611
orf19.861	SNF4
orf19.861	TPS1
orf19.861	NRG1
orf19.861	CLB4
orf19.861	SSU1
orf19.861	HOG1
orf19.952	FGR6-10
orf19.952	CYC3
orf19.952	CLN3
orf19.952	INT1
orf19.952	CPH1
orf19.952	FGR6-3
orf19.952	FGR6-1
orf19.952	RNR1
orf19.952	ACE2
PUT3	ERG1
PUT3	OLE1
PUT3	KIP4
PUT3	ALS9
PUT3	orf19.6587
RAP1	HWP1
RAP1	GCN4
RAP1	RAP1
RAP1	GPR1
RAP1	CLN3
RAP1	IFF5
RAP1	orf19.3900
RAP1	SFL1
RAP1	IFF9
RAP1	FKH2
RAP1	RAV2
RAP1	EFG1
RAP1	ACE2
RAP1	orf19.6326
RAP1	AAF1
RFG1	ADR1
RFG1	FGR6-1
RFG1	orf19.529
RFG1	BCR1
RFG1	FGR34
RGT1	ADR1
RIM101	ALS2
RIM101	GAT2
RIM101	orf19.529
RIM101	PEP7
RIM101	ALS5
RIM101	orf19.6465
RLM1	DDR48
RLM1	FGR41
RLM1	orf19.6326
RLM1	MKC1
RME1	orf19.1468
RME1	ALS3
RME1	SFL1
RME1	ALS5
RME1	SSU1
RME1	IFF4
RME1	FGR34
RPN4	FGR6-10
RPN4	YAK1
RPN4	FGR15
RPN4	RSR1
RPN4	PRA1
RPN4	HSP12
RPN4	PRE9
RPN4	orf19.3796
RPN4	CDC10
RPN4	PHR2
RPN4	orf19.6587
RPN4	RAD53
RPN4	SSU1
SFL1	IFF5
SFL1	ALS5
SFL1	STE13
SFL1	orf19.6465
SFL1	ALS6
SFL1	IFF4
SFU1	CHA1
SFU1	RIX7
SFU1	orf19.529
SFU1	ALS5
SFU1	orf19.6326
SFU1	orf19.6465
SFU1	IFF4
SKN7	MSB2
SKN7	FGR23
SKN7	RFG1
SKN7	PRA1
SKN7	HSP12
SKN7	RHO3
SKN7	HGC1
SKN7	PHR2
SKN7	orf19.6465
SKN7	IFF4
SKO1	TPS2
SKO1	DDR48
SKO1	NOP7
SKO1	GAP1
SKO1	IFF9
SKO1	CAT1
SKO1	SSU1
SKO1	ALS6
SPT23	VRG4
STB5	PGA59
STB5	CCH1
STB5	RIX7
STB5	FGR17
STB5	orf19.6326
STB5	NRG1
STP2	PMT6
STP2	DDR48
STP2	CMP1
STP2	IRS4
STP3	ECM4
SWI4	MSB2
SWI4	FGR23
SWI4	DOT6
SWI4	PGA59
SWI4	HSP12
SWI4	DDR48
SWI4	HSL1
SWI4	SFL1
SWI4	FGR6-1
SWI4	PLC1
SWI4	ENP1
SWI4	RNR1
SWI4	orf19.6465
SWI4	SSN6
SWI4	CHS2
SWI4	ALS6
SWI4	IFF4
SWI4	TOP1
TEC1	FGR6-10
TEC1	HWP1
TEC1	MSB2
TEC1	URA3
TEC1	CLN3
TEC1	HXK1
TEC1	RSR1
TEC1	RHO3
TEC1	SHA3
TEC1	GAP1
TEC1	CPH1
TEC1	CEK2
TEC1	SWI1
TEC1	SNQ2
TEC1	RNR1
TEC1	orf19.6326
TEC1	IRS4
TEC1	NRG1
TEC1	FGR34
TLO1	ALS2
TLO1	orf19.3900
TLO10	orf19.3900
TLO10	ASC1
TLO9	ALS3
TYE7	CEK2
TYE7	orf19.5443
UGA3	DFG10
UGA32	orf19.1617
UGA33	FGR38
UGA33	RAS2
UGA33	ECM29
UME6	SNF2
UME6	BCY1
UME6	CAT2
UME6	CAT1
UME6	RAD53
UME7	SNF2
UME7	KIP4
UME7	ECM29
UME7	RAD53
UPC2	DDR48
UPC2	RDI1
ZCF1	NOC2
ZCF1	FGR44
ZCF10	CAT2
ZCF12	CHA1
ZCF12	orf19.2417
ZCF12	CSH1
ZCF12	ENP1
ZCF12	PEP7
ZCF12	orf19.6326
ZCF12	BUD2
ZCF14	RIX7
ZCF14	ERG5
ZCF14	TEC1
ZCF16	HSP12
ZCF17	ENP1
ZCF17	RDI1
ZCF17	RAC1
ZCF2	ALS2
ZCF2	ALS4
ZCF2	ALS9
ZCF2	orf19.6326
ZCF2	orf19.6587
ZCF2	TSA1
ZCF20	RFG1
ZCF20	UBI4
ZCF22	FGR38
ZCF22	SWI1
ZCF22	SSN6
ZCF22	RAD53
ZCF25	RIX7
ZCF25	ALS9
ZCF26	IRO1
ZCF26	CTA1
ZCF26	FGR47
ZCF26	orf19.3900
ZCF26	NOP7
ZCF26	CSH1
ZCF26	orf19.5611
ZCF26	HIS4
ZCF26	CCT8
ZCF26	EFG1
ZCF26	RTA4
ZCF26	TPS1
ZCF26	MKC1
ZCF27	FGR6-10
ZCF27	PDE2
ZCF27	CPP1
ZCF27	FGR6-1
ZCF27	CMP1
ZCF27	PMT2
ZCF27	HOG1
ZCF28	URA3
ZCF28	CHA1
ZCF28	DDR48
ZCF28	ENP1
ZCF28	ERG13
ZCF29	MNN2
ZCF29	RFG1
ZCF29	ERG1
ZCF29	UBI4
ZCF34	GPA2
ZCF34	IRO1
ZCF34	RFG1
ZCF34	FGR47
ZCF34	orf19.3900
ZCF34	IPT1
ZCF34	CSI2
ZCF34	CCT8
ZCF34	EFG1
ZCF34	RTA4
ZCF34	HOG1
ZCF39	PGA59
ZCF39	GAT2
ZCF39	RIX7
ZCF39	FGR6-1
ZCF39	SWI1
ZCF39	RNR1
ZCF5	RFG1
ZCF5	RIX7
ZCF5	ERG5
ZCF5	UBI4
ZCF5	ERG13
ZCF8	CYC3
ZCF8	RFG1
ZCF8	RIX7
ZCF8	GAP1
ZCF8	TEC1
